# Supplementary material for: Four Types of RNA Modification Writer-Related lncRNAs Are Effective Predictors of Prognosis and Immunotherapy Response in Serous Ovarian Carcinoma
Source: Front Immunol. 2022 May 2;13:863484. doi: 10.3389/fimmu.2022.863484 (PMC9108167; doi:10.3389/fimmu.2022.863484)
Supplement: Supplementary file 7 [file Table_1.xlsx]

## Sheet: Supplementary Table 1
Supplementary Table 1. Primers used for qRT-PCR
lncRNA Name	Primer (5′ to 3′)
AC142528.1	Forward	AAGCTCACCGTAGGCATCGC
	Reverse	TTTGCATTTGCTTTCCATACTCTAA
MYCNOS	Forward	TCCGACAGCTCAAACACAGAC
	Reverse	CCAGCTTTGCAGCCTTCTC
PCAT29	Forward	ATCGGCATGTGACTTGATT
	Reverse	CATCTCCCACCTCTGCTCTC
RP11-327F22.2	Forward	CCCTCTTGACCTCTTCTTTCTC
	Reverse	AATAGCGTGGGTGTCCTCAG
RP11-508M8.1	Forward	GAGGCTGAGTGAGCTGAAAG
	Reverse	GATTGTATGTGATGGGTTGGA
RP11-665C16.5	Forward	AATGAGTTGGCTCCTTGTTAC
	Reverse	CTCCTCCCACCTCGTTTCTC
GAPDH	Forward	CCATCACCATCTTCCAGGAGCGA
	Reverse	GGTGGTGAAGACGCCAGTGGA

## Sheet: Supplementary Table 2
Supplementary Table 2. Four types of RNA adenosine modification writer-related lncRNAs with P < 0.001
Gene	CPSF1	TRMT6	PABPN1	CSTF1	CSTF2	CPSF3	ZC3H13	METTL14	WTAP	ADAR	CPSF4	RBM15	KIAA1429	PCF11	METTL3	CPSF2	TRMT61A	NUDT21	TRMT61B	CLP1	TRMT10C	CSTF3	ADARB2	ADARB1	CFI	RBM15B
AATBC	0.107927	0.0257661	0.193507	-0.0918327	-0.00808442	-0.126974	0.0820297	0.0253569	-0.187563	0.118275	0.0531735	0.129778	-0.0555135	0.124065	-0.0216586	0.167243	0.129147	-0.0853229	-0.0980384	-0.0856426	-0.191214	0.0420257	0.0338395	0.303222	0.000964964	0.0816163
AC000120.7	0.173379	-0.0631551	0.222521	-0.24398	-0.138673	-0.109277	0.347935	0.0290621	-0.184143	0.0286001	0.143687	0.319528	0.0239191	0.259607	0.0607017	-0.0153549	0.0652338	-0.0193561	-0.0701908	-0.251065	-0.320958	-0.177704	0.141732	0.320395	-0.0658108	0.153047
AC000123.2	0.239077	-0.157951	-0.0750839	-0.193826	-0.259255	-0.274966	0.186448	0.00684629	-0.275647	0.215832	0.0997512	0.0963504	0.0260282	0.234137	-0.0795985	-0.00285356	0.110273	-0.106186	-0.125769	-0.24558	-0.325804	-0.140585	-0.01214	0.29816	-0.0778842	0.0983679
AC000123.3	0.163489	0.0130688	0.247869	-0.0172106	-0.0984499	-0.177331	0.171094	0.0120968	-0.0570656	-0.12673	0.185622	0.0985261	-0.152938	0.130284	0.0061213	-0.159139	0.308735	-0.109123	-0.181994	-0.231552	-0.0840465	0.0213324	-0.0600637	0.0835172	0.0666932	-0.0772888
AC002044.1	0.152528	0.0179443	0.536085	-0.123588	-0.13955	-0.161812	0.317653	0.0652736	-0.156048	-0.0975599	0.0688959	0.0334003	-0.190862	0.308922	0.100569	-0.0186848	0.192007	-0.131494	-0.21004	-0.195239	-0.190744	-0.0161627	-0.00938686	0.0628293	0.153823	0.0916949
AC002044.3	0.0636206	-0.0559355	0.378638	-0.197327	-0.180712	-0.130142	0.295489	0.125127	-0.121746	-0.0170311	0.0255755	0.168131	-0.0690769	0.304131	0.0964115	-0.0119156	0.0495701	-0.101474	-0.102105	-0.186403	-0.239726	0.00801336	0.10678	0.15967	0.122748	0.0801553
AC002044.4	-0.0142906	0.0970261	0.412022	-0.0529136	0.00800346	-0.047846	0.163168	0.069585	0.109067	-0.203555	0.0747174	0.104526	-0.0808638	0.0388986	0.0722281	-0.0492737	0.0849677	0.00974767	-0.117725	-0.075447	0.179335	0.0685008	-0.0749694	-0.0846967	0.0802193	-0.151536
AC002064.4	0.0536418	0.0344052	0.284526	-0.152819	-0.157009	-0.0370072	0.408706	0.0671856	-0.147069	-0.0826351	0.110894	0.168991	0.0730338	0.180808	0.0527803	-0.025158	0.0587319	0.0641758	-0.00904957	-0.237593	-0.0612144	-0.0667778	0.112362	0.0988812	-0.0174109	0.103346
AC002306.1	0.0892844	0.0438044	0.419507	-0.0348591	-0.0472037	-0.0805876	0.141521	-0.0315824	-0.140548	-0.022271	0.134217	0.107857	-0.173074	0.277771	0.110721	-0.0530769	0.184761	-0.0856625	-0.073821	-0.103401	-0.160565	0.0218909	0.045258	0.124312	0.00178397	0.0815918
AC002310.12	-0.0385244	0.271366	0.260601	0.207037	0.0513004	0.310822	0.0213846	-0.0625086	0.0526494	-0.215516	0.206985	0.00411062	-0.143038	0.0877814	0.211181	-0.0281195	0.0857452	0.292149	0.232657	0.0775075	0.164046	0.185699	0.109376	-0.208969	-0.0688477	0.142474
AC002398.13	0.0140549	0.201334	0.365819	0.0520151	-0.0291936	0.0644784	0.332293	-0.0110479	0.0528734	-0.158875	0.106525	0.0287668	-0.140011	-0.0362172	0.107356	-0.0347491	0.189456	-0.0511549	-0.104103	-0.0266264	0.0294625	0.0989737	0.0562059	-0.0564458	-0.0123144	0.00546982
AC002454.1	-0.148274	0.208623	0.0315658	0.102577	-0.0260895	0.341497	0.114449	-0.0518215	0.142013	-0.248589	0.270195	-0.0825452	-0.152311	-0.166461	0.140134	-0.168744	-0.0108873	0.080063	0.192554	0.121206	0.161262	-0.0108509	0.0730361	-0.147838	-0.0872351	-0.00372152
AC002463.3	-0.0576988	0.194618	0.0388637	0.0530383	0.0829359	0.277292	-0.0114218	0.0302388	0.270058	-0.0511156	0.0845642	-0.0401212	-0.0226615	-0.0287703	0.347823	-0.0458874	-0.0180884	0.0403197	0.187213	0.196723	0.314501	0.0891175	0.0269448	-0.122214	-0.0278966	-0.0813264
AC002467.7	-0.00328736	0.154452	0.0493484	0.21518	0.0794765	0.118695	-0.152396	-0.144151	0.0841069	-0.201435	0.302397	-0.0731605	-0.179599	-0.0254815	0.0269486	-0.0840467	0.260563	0.0730347	0.137179	0.0980148	0.22065	0.139517	-0.00543309	-0.180069	-0.0579207	-0.0725977
AC002550.5	0.00621198	0.183383	0.353514	0.0207659	-0.0207557	-0.0130468	0.167674	0.0655495	0.0511611	-0.111844	0.063068	0.0209063	-0.109742	0.142059	0.157606	-0.0388078	0.144432	0.0340932	-0.0618185	-0.0815385	0.0273071	0.0967157	0.0396325	-0.141565	0.109951	0.0593381
AC002550.6	0.162783	0.107459	0.488311	-0.0641711	-0.0879798	-0.0176358	0.260581	-0.00230923	-0.030066	-0.219531	0.0182659	0.086756	-0.208215	0.118178	0.0810173	-0.144265	0.169542	0.00149271	-0.141987	-0.151583	-0.0470899	0.161987	0.0434228	-0.046092	0.00319483	0.0537906
AC002551.1	0.201662	-0.0112615	0.375288	-0.105579	-0.175559	-0.102477	0.239069	-0.0121078	-0.147175	-0.130735	0.0676506	0.0661906	-0.0887051	0.142631	0.075554	-0.101898	0.185229	-0.141455	-0.143581	-0.247411	-0.186599	-0.0551243	0.0700554	0.182417	0.0926397	0.0950665
AC003101.1	0.265176	-0.0233022	0.343214	-0.0856851	-0.101328	-0.191135	0.11112	-0.0630552	-0.10052	-0.119162	-0.0224065	0.12438	-0.0757289	0.1257	0.0204303	-0.106781	0.204008	-0.195601	-0.183157	-0.15485	-0.176125	0.0442435	0.030692	0.239867	-0.00880645	0.0609006
AC003973.3	0.0413599	0.0216166	0.314756	-0.0482952	-0.0386735	0.0590401	0.213371	-0.000254144	-0.174187	0.0361684	0.0097033	0.0824163	0.0131103	0.169459	0.170462	-0.0416994	-0.0121624	0.0827839	-0.0323807	0.0100337	-0.0174694	0.0182789	0.0727229	0.0892814	0.0109629	0.0751976
AC004041.2	0.282874	-0.0528479	0.317184	-0.190185	-0.109286	-0.109316	0.168073	0.0494286	-0.175691	-0.00105973	0.0923913	0.163566	0.0218344	0.313741	0.144208	-0.0904517	0.169978	-0.0450273	-0.0806218	-0.198074	-0.165483	-0.0342406	0.0993147	0.198658	-0.0599293	0.020853
AC004076.5	0.206685	0.0721646	0.39383	-0.0777859	-0.0594361	-0.0568444	0.336072	0.101483	-0.209842	-0.0131197	0.0914182	0.237285	-0.0676263	0.1712	0.0532216	0.0142596	0.187019	0.00872831	-0.0899939	-0.21907	-0.175689	0.014187	0.17366	0.228216	0.00849995	0.151104
AC004237.1	0.117383	-0.00634401	0.315245	-0.0415106	-0.0307253	-0.0748697	0.126989	0.00445369	-0.0899906	0.00638734	-0.0424444	0.0198153	-0.053853	0.151243	0.0730155	-0.0566721	0.123878	-0.132917	-0.120934	-0.149541	-0.0647815	0.127899	0.0688072	0.0961499	-0.0774528	-0.0638421
AC004447.2	0.202775	0.0776098	0.394061	-0.0114655	-0.02668	-0.0931275	0.220676	-0.0149115	-0.115216	-0.0207571	0.0997524	0.105599	-0.155456	0.205653	0.0826674	-0.10982	0.185403	-0.101904	-0.0898268	-0.242393	-0.206777	0.0813553	0.0627358	0.180682	-0.0286357	0.0394861
AC004448.5	0.0295043	0.0153974	0.316297	-0.0719176	-0.0288467	-0.0851727	0.174738	0.0275068	-0.0385575	-0.0047397	0.0152074	0.131387	-0.0420184	0.17485	0.0489632	-0.0113797	0.135541	-0.0451466	-0.0636321	-0.0719941	0.00349712	-0.0602126	0.0235332	0.0219216	0.0181408	0.0137164
AC004449.6	0.16437	-0.0132003	0.307066	-0.0360623	-0.00643984	0.0325025	0.127624	0.0732828	-0.10859	-0.0435363	0.140335	0.136818	-0.0335201	0.234982	0.0926485	-0.0916638	0.157744	0.0715136	-0.0274689	-0.085302	-0.129442	0.0700242	0.226121	0.105462	-0.0685425	0.123024
AC004623.3	0.133325	-0.171186	0.0975668	-0.177648	-0.0980686	-0.174217	0.0526366	0.0277209	-0.169969	0.0698379	0.0109188	0.0468638	-0.0175412	0.178355	0.0670199	-0.111849	0.0223587	-0.0720573	-0.0588451	-0.213619	-0.318248	-0.0925531	0.0918801	0.25556	-0.0339901	0.0420284
AC004854.4	0.00080041	0.200799	0.180222	0.161417	0.109418	0.0767165	-0.0243064	-0.134613	0.0832852	-0.160264	0.151609	-0.0633367	-0.230024	0.213939	0.0508277	0.102541	0.212523	0.104788	-0.0390592	0.0542716	0.115885	0.435691	-0.0220405	-0.146592	-0.0522916	0.000692876
AC004893.11	0.172755	-0.0938001	0.168531	-0.165753	-0.0848694	-0.129058	0.211145	0.0192354	-0.181598	0.133643	0.256481	0.155422	-0.0106272	0.190404	0.00737744	-0.0283305	0.144858	-0.00712992	-0.118495	-0.257598	-0.285154	-0.184894	0.101797	0.316576	-0.007573	0.180131
AC004901.1	-0.0340621	0.137893	0.10716	0.0594485	-0.0723597	0.0477383	0.153707	-0.00445548	-0.0675583	-0.111572	0.302398	-0.0454036	-0.0886784	0.0357521	0.0446093	-0.0791999	0.122299	0.00193603	0.0930598	-0.0198907	0.0548998	0.0206465	0.0387733	-0.0398497	-0.057862	0.0117289
AC004951.6	0.10929	0.0898762	0.504139	-0.117772	-0.143589	-0.150652	0.369332	0.0601702	-0.144411	0.00663882	0.161823	0.11484	-0.163088	0.223692	0.0803983	-0.0898089	0.125883	-0.192111	-0.211728	-0.204789	-0.213226	-0.0478248	0.0305185	0.15217	0.053826	0.0985616
AC005076.5	-0.0571811	0.195148	0.109743	0.272591	0.0702391	0.148612	0.00730776	-0.143848	0.0553338	-0.320615	0.350975	-0.079333	-0.219944	0.000134317	0.0367896	-0.00243542	0.181334	0.188941	0.125377	0.0474506	0.18646	0.164118	-0.00105004	-0.233023	-0.0713307	-0.0729618
AC005264.2	0.124355	-0.207772	0.0747279	-0.301085	-0.129841	-0.271665	0.0270979	-0.0430235	-0.0614465	0.018051	-0.0820657	0.0233826	-0.0726174	0.175993	-0.102735	-0.000825146	0.00189371	-0.211525	-0.190105	-0.223356	-0.247938	-0.18384	-0.0501281	0.305175	0.0692398	-0.0325372
AC005306.3	0.200099	-0.100447	0.386667	-0.239105	-0.095021	-0.226876	0.100809	-0.079903	-0.149779	-0.0557831	0.0924084	0.0653465	-0.120185	0.261013	0.0999758	-0.0937302	0.173504	-0.178517	-0.180908	-0.234141	-0.246746	-0.0291168	0.0381586	0.21879	-0.0675794	0.00701375
AC005387.3	0.1569	0.0135803	0.33386	-0.150565	-0.0409946	-0.149004	0.0960273	-0.0586999	-0.0404976	-0.0883708	0.0944238	0.028809	-0.170133	0.0954216	0.119179	-0.177955	0.143484	-0.216007	-0.105817	-0.199022	-0.179115	0.00980593	0.0387033	0.178338	-0.00510981	-0.0307144
AC005498.4	0.0671025	0.118954	0.303137	0.154345	-0.116054	-0.0890523	0.190766	0.0764594	-0.10863	-0.100291	-0.0412367	0.026698	-0.0243238	-0.0361488	0.0107895	-0.121021	0.120172	-0.0995126	-0.0961988	-0.135806	-0.00244556	0.109678	0.119278	0.107873	-0.0604852	0.110143
AC005519.4	0.194447	-0.0277864	0.406366	-0.194824	-0.0824178	-0.0887403	0.261895	0.0622532	-0.134524	0.00150788	0.0699414	0.140926	-0.0779275	0.254155	0.188996	0.0372009	0.0486247	-0.114652	-0.0399201	-0.211237	-0.301798	-0.00231351	0.214709	0.252296	-0.066462	0.113968
AC005522.7	0.0297188	-0.0151159	0.305177	-0.12126	-0.170017	-0.196906	0.158776	-0.0171494	-0.106182	-0.0118488	0.130945	-0.0555992	-0.197649	0.253694	0.00432653	-0.0254845	0.106115	-0.233639	-0.232899	-0.144051	-0.150464	-0.0976397	-0.0734402	0.0823577	0.0545965	0.0190491
AC005534.8	0.0733179	0.0483711	0.329982	-0.161772	-0.000448741	-0.0648631	0.0735692	-0.071481	-0.0316419	-0.0646923	0.12365	0.207013	-0.062804	0.224055	0.103768	-0.055799	0.105175	-0.0666783	-0.000948323	-0.108973	-0.0279625	-0.0214722	-0.0108379	0.0629708	-0.0681781	-0.0495058
AC005546.2	0.153004	0.101649	0.413808	0.00611006	-0.0170201	-0.0359394	0.341328	0.0701362	-0.058487	-0.0840776	0.0498307	0.176311	-0.0208327	0.125081	0.0737476	-0.0268092	0.162054	-0.0235688	-0.0741089	-0.0857541	-0.00472007	0.03236	0.10888	0.0423923	0.0251368	0.0566933
AC005740.5	0.0677078	0.024435	0.314792	-0.145302	-0.171218	-0.0893767	0.332892	0.0727993	-0.077485	-0.0845827	-0.0090155	0.137577	-0.0736537	0.128937	0.0171913	-0.106318	-0.0525446	-0.168323	-0.154818	-0.0543956	-0.0708682	-0.0130195	0.0329232	0.161638	0.0024463	-0.0513551
AC005753.1	0.181421	-0.0800871	0.33863	-0.00568551	-0.0394975	-0.168403	0.162106	-0.0949214	-0.114126	-0.0180068	0.000909377	0.114958	-0.00398462	0.248858	0.0374638	0.128118	0.260764	-0.0636897	-0.233692	-0.209221	-0.164986	0.0950369	-0.0024269	0.191075	0.0893629	-0.0138215
AC005785.2	0.120381	0.153896	0.513732	-0.0547582	-0.116358	-0.140056	0.387083	0.0890113	-0.0908612	-0.0753596	0.119381	0.102351	-0.163407	0.248044	0.16087	-0.0828617	0.186554	-0.154737	-0.15391	-0.16882	-0.102408	0.044166	0.0346364	0.101811	-0.00200667	-0.0229921
AC005785.5	0.0816545	0.133579	0.470573	-0.128708	-0.130317	-0.102818	0.431116	0.148128	-0.096425	0.0145462	0.0689557	0.112899	-0.0839883	0.24871	0.176697	0.0242186	0.0534781	-0.116206	-0.089607	-0.169011	-0.0903363	0.0178833	0.061924	0.110613	-0.0243108	-0.0251448
AC006076.1	0.00129746	-0.020246	-0.0575731	0.285794	0.0414973	-0.00161719	-0.0303673	0.015062	0.0292926	-0.0411139	0.00340657	-0.0306306	0.0107326	0.0715322	0.44128	-0.0195172	0.00301044	0.00252702	0.0216581	0.017443	0.0278872	0.0158477	-0.00982326	-0.0358578	0.0443553	1.58214e-05
AC006077.3	0.181206	0.0194996	0.412992	0.101009	-0.0277296	-0.0694362	-0.0451672	-0.151647	-0.0413065	-0.173104	0.114101	0.0667701	-0.181004	0.316312	0.124357	-0.13711	0.354889	-0.0678083	-0.108574	-0.0785521	0.0579292	0.228807	0.00971857	-0.0428596	-0.0431591	-0.0433805
AC006277.3	0.165207	0.0905108	0.393381	0.112137	0.014539	0.0872948	-0.0171668	-0.00895025	7.16603e-05	-0.139794	0.206597	0.0243574	-0.100344	0.302759	0.192237	-0.113899	0.222906	0.035529	0.0491492	0.00200506	0.103935	0.256407	0.0875097	-0.0601686	-0.0845135	0.014399
AC006552.1	-0.0539852	0.0513266	0.0103276	0.0558248	0.0247535	0.0384029	0.00132227	0.0517557	0.0508941	-0.0355465	0.00473456	0.0272437	-0.0140216	0.016962	-0.0314815	0.0340259	-0.0144236	0.15121	0.0351852	0.0255784	0.0601649	0.0141937	0.335973	-0.0164079	0.0063425	0.0430266
AC006942.4	0.11997	-0.0349515	0.31506	0.0621455	0.0164404	-0.140822	0.00247255	-0.0495482	-0.0140602	-0.167852	0.142067	0.000933771	-0.247192	0.13198	0.103351	-0.135842	0.282168	-0.125161	-0.155522	-0.0914867	-0.0439375	0.192742	0.0692612	0.0303817	0.03473	0.0549426
AC007036.4	0.104878	0.132237	0.363307	-0.0273699	-0.143395	-0.106726	0.312439	0.00922176	-0.0585969	-0.17074	0.0421615	0.0223026	-0.225368	0.185616	-0.0166892	-0.116106	0.160549	-0.169272	-0.219241	-0.159683	-0.0862564	0.00980499	-0.0264828	-0.0123528	-0.0170168	-0.026605
AC007038.7	0.0975902	0.0853304	0.482787	-0.131336	-0.185125	-0.0956422	0.301268	0.137622	-0.0184504	-0.0542113	0.00545341	0.128205	-0.0223869	0.3066	0.133188	-0.207049	0.0170251	-0.0450138	0.00336627	-0.197208	0.0308317	0.0617623	0.147091	0.00753091	-0.0297109	0.00353409
AC007228.5	0.0435639	0.0394553	0.316104	-0.0317148	0.0438462	-0.0322391	0.13077	0.0118646	-0.0411842	-0.0713042	0.0825893	0.13463	-0.0465579	0.140313	0.0806079	-0.0697773	0.119004	-0.0245929	0.00575699	-0.00737493	0.0390031	-0.0418854	0.0469582	0.0400601	0.0127167	0.0587697
AC007228.9	0.0484552	0.0865367	0.313046	0.024574	-0.0902076	-0.0923196	0.198158	0.0237499	0.00436019	-0.147799	-0.0647716	0.00320928	0.0293398	0.0474009	-0.030793	-0.113089	0.0834805	-0.0545761	-0.212491	0.0187928	0.220845	0.0180201	-0.101403	-0.0827708	0.0702335	-0.0950497
AC007292.3	0.15537	-0.0440845	0.340571	-0.0889708	-0.107039	-0.166825	0.163547	-0.0763693	-0.0905986	0.0216952	0.119533	0.134896	-0.0626391	0.216475	0.0731334	-0.0593687	0.230086	-0.196211	-0.198158	-0.111898	-0.263302	-0.0383208	0.081823	0.218641	-0.0625258	0.0397855
AC007292.6	0.148466	0.0706873	0.399207	-0.00509562	-0.0846701	-0.0546961	0.174589	-0.0127592	-0.0960326	-0.0702912	0.145022	0.00972406	-0.229672	0.161895	0.0455572	-0.0637816	0.270216	-0.180089	-0.128366	-0.0317416	-0.151765	0.108492	0.0312249	0.00723679	0.0174071	0.1082
AC007308.6	0.189471	-0.0383724	0.328793	-0.200726	-0.162077	-0.200092	0.178045	0.0166406	-0.155674	0.0422176	0.00717903	0.0276569	-0.07649	0.2718	0.0791018	-0.0522603	0.0673005	-0.142294	-0.164025	-0.186983	-0.262829	-0.0174602	0.0962623	0.183507	0.0336796	0.0714693
AC007383.3	0.111484	0.112749	0.280259	0.0765965	-0.203571	0.0588645	0.0373166	0.0714553	-0.114531	-0.0547042	0.0876148	-0.0747966	-0.0771119	0.303166	0.0114601	-0.0426277	0.0408821	0.0712278	0.03614	-0.0594137	0.0289506	0.0970639	0.15674	-0.0330559	0.132742	0.114581
AC007403.2	-0.0182028	0.0901605	-0.0007021	-0.0164758	0.185293	0.42556	0.0362403	0.0741669	0.104627	-0.0707955	0.0870953	-0.049483	-0.0336916	-0.0864363	0.0459588	-0.0980146	-0.0560166	0.118917	0.173863	0.0350286	0.118251	0.00856006	0.104394	-0.0271028	0.0094366	0.0774855
AC007405.4	0.0863523	0.107575	0.307977	0.0138098	0.0406618	-0.020006	0.0846574	0.0337739	-0.0594681	-0.0750199	0.0821147	0.0210539	-0.109048	0.166294	0.136475	-0.0899285	0.0397506	-0.0600663	0.0100151	-0.116887	-0.00999539	0.137687	0.0710247	0.0525302	0.011816	-0.00910186
AC007557.3	0.0511881	0.0087643	0.320594	-0.0980893	-0.129639	-0.0863484	0.166817	-0.0448612	-0.152358	0.0208767	0.110818	0.0995666	-0.0472226	0.13979	0.0918373	-0.066042	0.0642672	0.0333584	-0.0799894	-0.134106	-0.129559	-0.0187093	0.115715	0.192449	-0.00379882	0.102609
AC007563.1	-0.0482437	0.0348993	0.309426	-0.0913307	-0.11736	-0.0894383	0.0869322	0.000829398	0.0323825	-0.176733	0.116674	0.0561885	-0.0877767	-0.0110055	0.0580168	-0.130463	0.0623932	-0.0200096	-0.0625408	-0.0861909	0.0971456	-0.0504827	0.0323656	-0.0705329	0.0752032	-0.0177378
AC007566.10	0.219129	-0.0417492	0.369221	-0.179193	-0.265751	-0.164501	0.299317	-0.000991502	-0.192564	-0.0808103	0.0821216	0.143315	0.0707596	0.33078	0.146963	-0.118869	0.0519087	-0.0613111	-0.112677	-0.308726	-0.175084	-0.0359114	0.0813102	0.221657	-0.0466063	0.0293136
AC007950.2	0.121841	0.0409361	0.104093	0.0387597	-0.0658489	-0.139065	-0.0614737	-0.00667774	-0.037319	-0.00946608	0.0563249	-0.0145518	-0.00449845	0.311787	0.0344982	-0.175085	0.0567882	-0.0383558	0.00110086	-0.0555101	-0.102611	-0.0254982	-0.0269746	0.0606184	0.0505161	-0.0158874
AC008073.7	0.152334	-0.03556	0.253948	-0.140291	-0.115015	-0.090733	0.14174	0.0684868	-0.144907	0.0800321	0.038772	0.0691787	-0.0474581	0.199146	0.0858398	-0.120712	0.0103882	-0.158532	-0.0936121	-0.186883	-0.216539	-0.0981897	0.0784533	0.309307	-0.00622986	0.0445744
AC008079.10	0.238422	0.024135	0.47	-0.106964	-0.137001	-0.175238	0.16274	0.0678482	-0.183315	0.0798303	0.0396118	0.0687583	-0.109591	0.344857	0.135091	-0.126433	0.126276	-0.139664	-0.193491	-0.173348	-0.148389	0.0985199	0.10148	0.163191	0.0244146	0.0892484
AC008269.2	0.141435	0.0403504	0.404607	-0.0310879	-0.0343706	0.0338561	0.234982	0.0299261	-0.0837669	-0.083112	-0.0419771	0.0428851	-0.0654607	0.242153	0.148364	-0.0634659	0.102788	0.0750079	-0.00577863	-0.047732	0.0409198	-0.000821377	0.105295	0.0397665	-0.0217027	-0.0573274
AC008277.1	-0.0386912	0.0947645	0.349718	-0.0616527	-0.137018	0.00837238	0.205292	0.0182722	0.0264138	-0.169465	0.040141	0.0936101	-0.194325	0.0369762	0.097613	-0.0622489	0.0362699	0.015042	-0.0244963	-0.0947205	0.0356675	-0.0963279	0.0997689	-0.00633269	0.0116731	-0.0516694
AC008746.12	0.238393	0.0626661	0.408078	-0.054703	-0.100808	-0.152669	0.146669	-0.00960698	-0.124511	-0.105768	0.130682	0.0814335	-0.152358	0.311315	0.0925773	-0.139975	0.153538	-0.051597	-0.00239446	-0.202598	-0.170418	0.0433364	0.202361	0.109019	-0.0480884	-0.000766161
AC008781.7	0.292714	-0.0727723	0.313252	-0.140066	-0.0207422	-0.0979274	-0.0142012	-0.101782	-0.173373	-0.107455	0.0422123	-0.0158405	-0.0651505	0.249003	0.0472189	-0.073743	0.14021	-0.00181213	-0.0957213	-0.190545	-0.0456057	0.110796	-0.0118765	0.15383	-0.0461793	-0.0105038
AC008985.1	0.204316	-0.0764863	0.358119	-0.201811	-0.139322	-0.223858	0.272771	0.0804971	-0.157455	0.00882071	-0.0267751	0.106409	-0.00473587	0.20223	0.0696286	-0.0212205	0.077446	-0.186954	-0.169857	-0.302311	-0.303621	-0.0633261	0.147276	0.273207	0.0555468	0.0674922
AC009005.2	-0.0879316	0.0894908	0.115407	0.0776643	0.151063	0.310635	-0.0612086	-0.110576	0.127475	-0.200319	0.123128	0.0339785	-0.0480503	0.112612	0.0576341	0.0101711	0.0511874	0.152381	0.137304	0.012364	0.157438	-0.000536106	0.0178426	-0.195585	-0.0361956	0.0443283
AC009014.3	-0.0772018	0.126567	-0.0216926	0.0394717	0.0475907	0.324014	-0.0174956	-0.0173851	0.270543	-0.0521422	0.0674844	0.0256889	0.053401	-0.0755853	0.410103	0.0112452	-0.0659253	0.0731893	0.17135	0.248112	0.190393	0.0776356	0.137819	-0.0737235	-0.0443923	-0.022248
AC009095.4	0.101594	-0.0286661	0.447139	-0.268716	-0.147221	-0.17057	0.337597	0.0891259	-0.136026	-0.0143283	0.092158	0.197676	-0.0740599	0.278561	0.116835	-6.39608e-05	0.0729084	-0.0609742	-0.153688	-0.285072	-0.276989	-0.101301	0.101079	0.206921	0.0140608	0.0997466
AC009120.11	0.0599118	0.117546	0.487661	-0.000581326	-0.0831357	0.00847695	0.271175	0.105691	-0.0890486	-0.102684	0.0932441	0.0705365	-0.115498	0.206166	0.0687435	-0.0672147	0.176079	0.163086	-0.0988212	-0.123199	-0.0918046	0.0816	0.153203	-0.0203272	-0.0322903	0.0555357
AC009120.4	-0.0453187	0.0936069	0.195406	0.0807235	-0.0383937	0.166406	0.175244	-0.0587032	0.0808342	-0.137085	0.151911	0.0166081	-0.014615	0.104397	0.10741	-0.0711238	0.0142121	0.331246	0.0699947	-0.0923555	-0.0351203	0.0994892	0.328248	-0.0610992	-0.0519022	0.0899896
AC009120.5	0.153261	-0.0678222	0.433915	-0.222585	-0.207526	-0.145829	0.406017	0.111256	-0.260554	-0.00941176	0.043967	0.165633	-0.0710393	0.307601	0.0752667	-0.063558	0.0518356	0.0346895	-0.0731274	-0.277962	-0.249218	-0.0793176	0.118232	0.242375	-0.0321457	0.123202
AC009120.6	0.164031	-0.0352602	0.49062	-0.147639	-0.183706	-0.14235	0.343842	0.0868157	-0.22263	-0.0509011	0.0609234	0.134805	-0.122998	0.309795	0.100097	-0.098354	0.09294	0.0752479	-0.0670597	-0.245035	-0.171834	-0.0170563	0.127533	0.186011	-0.0381199	0.0754075
AC009133.12	0.253853	-0.0947038	0.383269	-0.114771	0.0201496	-0.133489	-0.067992	-0.0700612	-0.144722	-0.0137923	-0.00955101	0.0762747	-0.211245	0.219382	0.0546306	-0.0430376	0.281351	0.0589033	-0.149063	-0.158405	-0.100676	0.131332	-0.0345045	0.0472138	0.0806308	-0.0735915
AC009133.24	0.316208	0.0108407	-0.0243516	0.0630233	0.102677	-0.0340713	-0.0556067	-0.0278366	-0.0338556	0.085432	0.045145	-0.0258289	-0.0797883	-0.0488468	-0.030899	0.0213274	0.254143	-0.023557	-0.035653	0.157553	-0.0315345	0.0920027	0.00403011	-0.00130547	0.0904736	0.188147
AC009303.2	-0.193098	0.350543	-0.0348378	0.239448	0.0565449	0.227495	-0.00309836	0.101018	0.11692	-0.0617209	0.0914615	-0.0685841	-0.157431	0.0147493	0.0354097	-0.0989477	0.0251274	0.0662556	0.156942	0.0970565	0.042976	0.0500342	-0.000426181	-0.0720005	-0.0552775	0.0405957
AC009312.1	-0.0327449	0.221285	0.0381017	0.0540562	-0.0517994	0.26498	0.0328071	0.0574632	0.0242775	-0.0655607	0.150325	-0.0425773	-0.00544078	0.00393108	0.361381	-0.0311446	-0.0268762	0.0863209	0.133608	0.0337306	0.100061	0.0759359	0.0635974	-0.070516	-0.0193444	0.074965
AC009403.2	0.0227409	0.158947	0.319633	0.141276	0.0568567	-0.0303343	0.0547364	-0.214266	0.0558877	-0.213723	0.298838	0.0225523	-0.108361	0.181206	0.130027	0.0828517	0.282193	0.0636021	0.106082	0.0636147	0.186821	0.0599252	0.0161126	-0.104288	-0.182988	-0.117331
AC009501.4	-0.0549351	0.170849	0.332198	-0.0404368	-0.0379343	0.007771	0.201718	0.0858664	0.0920296	-0.0834448	0.0483235	0.154343	-0.0951424	0.018536	0.0266744	-0.0986967	0.0617794	0.0304791	-0.058626	-0.0345499	0.159046	0.0389482	0.0195269	-0.0739618	-0.0445925	-0.100558
AC009950.2	0.118672	0.0865645	0.25714	-0.131994	-0.0488194	-0.193237	0.0681842	0.186716	-0.181644	0.455788	-0.107798	0.106546	-0.0592384	0.207648	0.00816954	0.0176073	0.0508341	-0.0982034	-0.138239	-0.120341	-0.137689	0.00596004	-0.0144308	0.204234	0.0131418	-0.0454199
AC009955.8	0.0110053	0.162832	0.322202	0.0492004	-0.0142501	0.0905647	0.234944	0.0334993	0.013879	-0.112683	0.107401	0.0938113	0.00418342	0.223492	0.0341946	-0.0976344	0.0512939	0.137574	-0.00307673	-0.0892132	0.0341161	0.0837102	0.152416	-0.105191	-0.0534473	0.173131
AC010136.2	-0.0179638	0.139667	0.355009	0.0316603	-0.142314	0.0206199	0.169482	0.0261267	-0.122512	-0.0951224	0.177804	0.0711038	-0.153755	0.080804	0.105975	-0.118557	0.111809	-0.0690724	0.0291946	-0.0428361	0.0302281	0.0527726	0.0380062	0.0430042	-0.0506311	0.0246655
AC010525.4	0.123759	0.126337	0.48522	-0.0589867	-0.0515547	-0.138883	0.267059	0.0293506	-0.0681009	-0.125682	0.108585	0.014802	-0.239376	0.173022	0.040213	-0.0732781	0.214012	-0.192221	-0.229792	-0.114366	-0.0343243	0.0499503	-0.0180086	-0.0102274	0.0486701	0.00872712
AC010883.5	0.123066	0.0216809	0.343178	-0.0546971	0.00960873	0.0207192	0.0687588	-0.186278	-0.100345	-0.162134	0.190689	0.0325859	-0.200471	0.236321	0.108114	0.0105384	0.287216	0.105621	0.058847	-0.121752	0.0374921	0.251017	0.00530672	-0.024567	0.0185999	-0.0219592
AC010894.3	-0.0637302	0.241958	0.200937	0.214042	0.0950949	0.222831	0.00647583	-0.0567615	0.0746954	-0.248931	0.129477	-0.0670646	-0.142152	0.0463769	0.026752	0.0317331	0.152628	0.139309	0.0771304	0.0324101	0.213011	0.219381	-0.0257866	-0.300588	0.0356998	-0.0975066
AC010976.2	0.135003	0.0483742	0.406513	-0.233753	-0.176104	-0.0932581	0.421322	-0.0202197	-0.145584	-0.00258482	0.0520632	0.253002	-0.0469814	0.235798	0.0811027	-0.0420211	0.0307667	-0.157516	-0.0903154	-0.242275	-0.23627	-0.0345156	0.1331	0.232107	-0.0382597	0.03477
AC011288.2	-0.0680635	0.287797	-0.0229019	0.0621716	0.0782727	0.284349	-0.0277861	-0.019929	0.18442	-0.00474412	0.090861	-0.0459106	-0.0523977	-0.087076	0.323942	-0.0429613	-0.0770233	0.0137488	0.211832	0.175172	0.132538	0.0554068	0.0444343	-0.0665683	-0.0902485	-0.00394139
AC011718.3	-0.00169143	-0.0469906	-0.051776	-0.041785	0.00947102	-0.0117627	0.0855339	0.0591025	-0.0354674	-0.012032	-0.00621679	0.361952	0.0635566	0.0739684	0.00161785	-0.00601654	-0.0584745	0.00643579	-0.0160655	-0.0537572	-0.0524459	-0.0355519	0.00152376	0.0449475	-0.00351566	0.0821055
AC012074.2	-0.0152921	0.15749	0.187642	-0.0532313	-0.045255	0.132882	0.340095	0.0446474	-0.0432613	0.0692371	0.0883218	0.263168	-0.13791	-0.0155311	0.0135344	-0.0714572	-0.0112513	-0.0728251	0.0955017	-0.13325	-0.0906186	-0.0854528	0.198672	0.0795842	-0.042856	0.218354
AC012075.2	0.0493375	0.00452343	0.0551138	0.063408	0.0559835	0.14207	0.0356583	-0.0119798	0.024323	-0.00432875	0.082439	0.102858	-0.0241144	-0.0146796	0.0594723	0.0172116	0.00257801	0.156195	0.0278809	0.0290041	-0.0125821	0.00104345	-0.00110414	-0.0318673	-0.0102447	0.302909
AC012146.7	-0.126293	0.184433	0.0732873	0.169361	0.179451	0.21557	-0.0926794	-0.1298	0.254862	-0.213033	0.186902	0.0378851	-0.190054	-0.0777291	0.117199	-0.00681343	0.103622	0.0765403	0.182278	0.105395	0.312985	0.151218	-0.0112487	-0.22493	-0.0959205	-0.111448
AC012360.6	0.117817	-0.152988	0.121958	-0.27464	-0.214673	-0.268446	0.128768	-0.040164	-0.153757	0.00970942	-0.130067	0.088081	-0.0317031	0.160384	0.000417451	-0.0555331	-0.0130862	-0.127737	-0.167052	-0.214903	-0.253399	-0.0816802	-0.040363	0.309206	-0.0306136	-0.0111996
AC013460.1	-0.0365044	-0.0138312	0.0160908	-0.0220737	0.0178844	0.14639	0.248961	-0.0168416	-0.0651419	-0.00164169	0.027903	0.300932	-0.0160259	0.0316703	0.00958756	-0.0435028	-0.0452162	0.114381	0.111417	-0.121332	-0.0525149	-0.0399655	0.0949845	0.0440652	-0.0160102	0.11263
AC013472.3	0.131125	-0.00299415	0.413501	-0.15138	-0.15065	-0.129165	0.250204	0.0177288	-0.193065	-0.0326873	0.0191905	0.0634996	-0.106093	0.254822	0.0883791	-0.14111	0.0992093	-0.182941	-0.104781	-0.205367	-0.153716	-0.021628	-0.00885068	0.0759045	0.0116025	-0.0036988
AC015849.13	-0.0317986	0.115597	0.425592	-0.0271429	-0.126149	-0.0340362	0.35971	0.0961778	0.0692871	-0.161624	-0.00464272	0.0611894	-0.155148	0.0870761	0.0900615	-0.0416209	0.097057	-0.0791518	-0.127216	-0.0857577	0.0775293	0.0525384	0.0063575	-0.101931	0.0165586	-0.0448296
AC015849.19	0.106868	0.051683	0.458896	-0.161052	-0.130922	-0.114065	0.416185	0.0808112	-0.0570156	-0.0422735	-0.0323073	0.180925	-0.0987746	0.237314	0.0483332	-0.0216459	0.0665836	-0.134113	-0.150877	-0.234208	-0.122086	0.0020526	0.00312315	0.12258	0.0523787	0.0355909
AC015977.6	0.0490196	-0.0264812	0.0883927	-0.0167428	-0.0074484	0.0433205	0.0274298	-0.0317312	0.0160863	-0.0124907	0.0749695	0.0775869	-0.02801	0.0400222	0.0278202	-0.0556037	-0.0106325	0.102823	0.0431749	-0.012807	-0.1239	-0.0325212	0.316521	0.0772312	0.015085	0.0880466
AC016700.5	-0.0640776	0.2551	0.139927	0.161988	0.0513841	0.307229	-0.0223372	-0.0687516	0.182517	-0.221164	0.187032	-0.0470644	-0.10587	0.113463	0.1915	0.0352908	0.103039	0.146888	0.161616	0.119877	0.154867	0.151216	0.111215	-0.251172	0.0338899	-0.06641
AC016722.4	0.0849555	0.0784306	0.323184	-0.16407	-0.0653085	-0.0885999	0.330311	0.0414788	-0.147963	0.0025258	0.0917797	0.171819	-0.0603737	0.269781	0.0729441	-0.0518997	0.0287274	-0.0850124	0.00984575	-0.13367	-0.18875	-0.0706225	0.0866569	0.13883	-0.0654474	0.088215
AC016747.3	-0.185383	0.0946836	-0.0690958	0.164444	0.00440536	0.40814	-0.0339754	0.028644	0.113902	-0.215162	0.00637706	-0.0719567	0.00507471	-0.0942569	0.120016	-0.0698374	-0.11558	0.160252	0.247477	0.169845	0.249026	0.103871	0.0742935	-0.240928	-0.0360935	-0.144298
AC017006.2	0.0560002	0.103468	0.427144	-0.0587696	-0.149815	-0.0936833	0.321455	-0.014262	-0.140235	-0.115965	0.041395	0.00841499	-0.160641	0.154347	0.0511141	-0.0897981	0.0867492	-0.190618	-0.128923	-0.139474	-0.100295	-0.0263471	-0.00633709	0.0333027	0.0553918	-0.0201013
AC017101.10	0.166699	-0.139317	0.0599924	-0.19626	-0.0567666	-0.13339	0.0172057	-0.0188836	-0.133434	0.0612519	-0.056034	0.218609	0.1255	0.140542	0.00900855	0.0471253	-0.046799	-0.085469	-0.108904	-0.11673	-0.192177	-0.122659	-0.030447	0.323589	-0.0140739	0.0469317
AC018462.2	0.0968294	-0.0867428	0.305885	-0.234724	-0.144878	-0.11054	0.361194	0.124109	-0.163356	0.00376724	-0.0255208	0.143849	0.00841958	0.193487	0.0414172	0.00185549	-0.018963	-0.179615	-0.077126	-0.268665	-0.193252	-0.118765	0.0526705	0.189993	0.0233289	0.00437147
AC018730.4	-0.0192517	0.0667972	-0.0112657	-0.012991	0.147865	0.32955	0.0425601	0.0538613	0.0119784	-0.0310962	0.165493	-0.0266051	-0.0251781	-0.0525556	-0.0296492	-0.0638746	-0.0187123	0.0935242	0.126706	-0.0213846	0.0655351	-0.0515499	0.0613021	-0.0225193	-0.0722251	0.0574787
AC018766.4	0.208876	0.0217357	0.387967	-0.158332	-0.0645735	-0.171029	0.139558	-0.0654271	-0.0977267	0.00164358	0.142057	0.128405	-0.140938	0.21354	0.0894383	-0.0535038	0.203749	-0.205947	-0.123455	-0.214624	-0.240957	0.010477	0.100123	0.223587	-0.0527773	0.0580779
AC018766.6	0.119875	0.0489695	0.366501	-0.0967043	-0.0838581	-0.110313	0.181192	0.00923036	-0.107022	-0.113077	0.10933	0.0223524	-0.106374	0.163194	0.106517	-0.0605398	0.078157	-0.183485	-0.0448178	-0.162324	-0.150411	-0.00315934	0.115309	0.139457	0.0556759	0.0473506
AC019185.4	0.0874335	0.171075	0.334455	0.0120188	-0.125594	0.0247695	0.38169	0.138599	-0.0754634	-0.0151142	0.0651774	0.127208	-0.0264358	0.065268	0.0671441	-0.0485655	0.0568014	-0.119444	-0.0528268	-0.113353	-0.0416016	0.0450391	0.112813	0.0811281	-0.0152483	0.0205224
AC020951.1	0.0994142	-0.100719	0.173012	-0.143161	-0.135326	-0.0518471	0.312865	0.027419	-0.0796663	-0.0619847	0.0237613	0.39671	0.0232088	0.152855	0.0497019	-0.0685108	-0.0777127	-0.00891919	-0.0663616	-0.188211	-0.219007	-0.0426511	0.143756	0.21016	0.0131791	0.146044
AC022182.1	0.0805552	-0.0130499	0.294942	-0.0556942	-0.0548603	-0.018817	0.114601	-0.0676892	-0.0923378	-0.106637	0.11061	-0.0601049	0.0195247	0.305213	0.162141	-0.0133317	0.113386	-0.095642	-0.0694801	-0.0665594	0.00682179	0.0581569	0.0347949	-0.0840113	0.0925251	0.0423178
AC022819.3	0.210581	0.00272956	0.396002	-0.231718	-0.0292883	-0.144815	0.287634	0.029197	-0.179753	-0.0213161	-0.0812557	0.1473	-0.0867752	0.300006	0.0497036	0.0439125	0.170787	-0.18198	-0.179452	-0.161163	-0.248268	0.0364641	0.0728775	0.214062	0.0315081	-0.00924232
AC023590.1	0.338944	-0.101492	0.259497	-0.241842	-0.130953	-0.214603	0.203461	-0.00111279	-0.147887	-0.0156892	-0.117945	0.0773722	0.0903607	0.225468	0.0319887	0.0186686	0.0784913	-0.251797	-0.249269	-0.204193	-0.132717	0.0067789	-0.0242094	0.138627	0.106573	-0.0140927
AC027601.1	0.340673	-0.0850742	0.348981	-0.162406	0.0153036	-0.219764	0.0658913	-0.118033	-0.129098	0.0124177	0.117839	0.167508	-0.152032	0.253025	0.110247	-0.0681351	0.2576	-0.17561	-0.183331	-0.159242	-0.31883	0.0318289	0.0425398	0.224678	-0.0998354	0.177465
AC034110.1	0.313886	0.0206376	-0.0176644	0.0678301	0.107476	-0.0331027	-0.0481179	-0.0253106	-0.030944	0.0880064	0.0453549	-0.0170238	-0.081017	-0.0510966	-0.0335402	0.024761	0.258295	-0.0176508	-0.0363225	0.155767	-0.0225929	0.0980053	0.0034119	-0.00139335	0.0881447	0.188393
AC034220.3	0.141098	-0.0515374	0.306701	0.00175072	-0.226311	-0.0242268	0.0742185	-0.113468	-0.13033	-0.112542	0.204604	0.00425633	-0.0958494	0.296147	0.180642	-0.172049	0.20354	-0.056708	0.0824159	-0.190197	0.00253111	0.0198716	0.0864094	0.086162	-0.106759	-0.104301
AC053503.4	-0.122058	0.300256	0.130851	0.139156	0.0303071	0.370853	0.105302	-0.00293613	0.0927929	-0.104621	0.174537	0.00157095	-0.0669738	-0.126099	0.0859869	-0.103709	-0.0288549	0.137123	0.268154	0.0686877	0.154115	0.0281925	0.136914	-0.128017	-0.055288	0.0977163
AC068196.1	0.0254434	-0.0118902	0.34356	-0.126394	-0.0192069	-0.0669638	0.136068	0.0457187	-0.0200244	-0.0490025	0.122244	0.0723235	-0.0799584	0.0704479	0.00146717	-0.0486422	0.0847794	-0.116229	-0.0496874	-0.120039	-0.0524773	-0.0488988	-0.000318856	-0.0337121	0.0559339	-0.10898
AC069257.8	0.153745	-0.142768	0.203899	-0.340871	-0.110202	-0.17386	0.12692	-0.0237041	-0.0939863	0.0347718	-0.0544836	0.202657	0.043298	0.241435	0.054903	-0.0313145	-0.0291756	-0.159847	-0.0534969	-0.258726	-0.254141	-0.0983346	-0.000348079	0.248956	-0.0154748	0.0170992
AC073043.1	0.0394639	0.135623	0.336701	-0.0484854	0.0426478	-0.00412559	0.12883	-0.016661	-0.0330076	-0.0906165	0.153628	0.144068	-0.076491	0.120727	0.109026	0.041504	0.0185172	0.00889984	-0.0579883	-0.0734709	0.0135874	0.135106	0.00714364	-0.0258932	-0.0647546	-0.0330065
AC073046.25	0.0541672	-0.0498291	-0.109325	-0.104129	0.0175888	0.0709316	0.0863613	0.0113048	-0.0957078	0.110729	-0.0130101	0.30233	0.0589157	0.0698301	-0.0170764	-0.00527837	-0.0494103	0.0882592	0.114728	-0.0660869	-0.18692	-0.270449	0.1253	0.29211	-0.136614	0.382677
AC073333.8	0.0886815	-0.0218291	0.105827	-0.165888	-0.0171818	-0.0281616	0.256333	-0.0401136	-0.117071	-0.0137088	0.0110286	0.334432	-0.0143097	0.238233	0.029356	-0.00138039	0.0347842	-0.0301652	0.0181118	-0.161766	-0.166053	-0.0347227	0.0785743	0.11272	0.0189185	0.0198267
AC074212.5	0.20668	0.0260687	0.447233	0.0318531	-0.0900938	-0.0562014	0.184646	-0.0698209	-0.0943275	-0.171096	0.172677	0.0815193	-0.114889	0.254311	0.11457	-0.0864539	0.236293	0.063016	-0.071974	-0.151703	-0.067875	0.0831598	0.230349	0.0462388	0.00981829	0.126616
AC079145.4	-0.00651271	0.257732	0.159569	0.165485	-0.0277496	0.350296	0.124666	-0.0718139	0.0256968	-0.101081	0.200246	0.0367134	-0.0561112	0.00934654	0.0768998	-0.129768	0.0917478	0.195477	0.251664	0.0239931	0.0673464	0.139404	0.15369	-0.116772	-0.0638168	0.108122
AC079154.1	-0.0293327	0.017394	-0.0175219	0.0160264	0.00333156	0.00362175	0.193658	0.0200383	-0.0488968	-0.0253463	0.0179239	0.384863	-0.00135971	0.0355658	-0.00694807	-0.0232991	-0.00300038	0.0548603	0.00525583	-0.00869335	0.00578423	0.0131888	-0.0162929	-0.0116459	-0.00222139	0.0900938
AC080094.1	-0.0209755	-0.0432006	-0.0505265	0.0540824	0.00220228	0.109787	-0.0545455	0.0430323	0.0921584	-0.0729588	-0.0136453	0.0367905	0.0451719	-0.0493255	-0.0256358	0.0423563	-0.0302146	0.150202	0.0688529	0.0562416	0.0117491	0.0359082	0.510388	-0.082597	0.0594425	0.00435484
AC083843.1	0.438652	-0.0215326	0.352347	-0.192483	0.0208287	-0.104639	0.0828886	-0.0512318	-0.148254	-0.0514533	0.0236312	0.206454	0.239073	0.323499	0.170812	0.00934635	0.12306	-0.0508076	-0.104275	-0.107184	-0.04156	0.0387181	0.0489419	0.227257	-0.0916744	-0.113679
AC083843.2	0.284984	-0.0535948	0.0788752	-0.0680816	0.0536871	0.0451556	-0.0228215	-0.0421227	-0.0798981	0.0112562	0.030129	0.0776328	0.146846	0.310416	0.0544114	-0.0437065	0.069144	0.0201393	0.0235481	-0.0658626	-0.0556614	0.00712768	0.0682683	0.0876073	-0.0142476	0.11583
AC083843.4	0.362802	-0.0992839	0.332851	-0.20875	-0.057402	-0.106712	0.114349	0.00045769	-0.158024	-0.0269375	-0.0770561	0.152042	0.171792	0.25102	0.0868418	-0.0343171	0.00794023	-0.115304	-0.154493	-0.221194	-0.0957838	0.079389	0.0458019	0.211963	-0.0687832	-0.0117819
AC083884.8	0.127945	-0.0697094	0.345898	-0.195869	-0.150049	-0.0923298	0.266364	0.024228	-0.184995	-0.0169576	0.103492	0.18214	-0.0318389	0.189625	0.0724983	0.0743774	0.0904104	-0.0230737	-0.108772	-0.253334	-0.23279	-0.033969	0.109345	0.208548	0.00221192	0.0972882
AC084125.4	0.3109	0.0192347	0.147969	-0.0783222	-0.126291	-0.0325137	0.11381	0.0479908	-0.173307	-0.0646624	0.0833912	0.0945662	0.0823749	0.140865	-0.00568774	0.0591762	0.112462	0.0413533	0.0229034	-0.0484507	-0.148212	-0.056685	0.145283	0.171467	0.0606801	0.184751
AC084219.3	0.0142609	-0.00641481	0.245308	-0.181478	-0.074956	-0.140361	0.344548	0.0665205	-0.112093	0.000172899	-0.0445087	0.188916	-0.00740859	0.135354	0.0115322	0.0574274	-0.0226673	0.0410475	-0.0891	-0.268316	-0.116139	-0.0631397	0.115163	0.152205	-0.0508245	0.0117175
AC087294.2	0.109056	0.015822	0.291912	-0.0145592	-0.199577	-0.116031	0.0561274	0.0184969	-0.0708609	0.00728765	0.0320513	0.030612	-0.0527565	0.313536	0.170464	-0.0634162	0.0436153	-0.10522	-0.0935514	-0.157938	-0.0951276	-0.0111953	0.0853379	0.15374	-0.112412	0.169443
AC090587.2	0.188281	0.0308899	0.422804	-0.124907	-0.217329	-0.174952	0.287234	0.0308065	-0.24066	0.00582285	0.127423	0.0984698	-0.0357343	0.306079	0.118046	-0.129839	0.0459184	-0.184279	-0.105994	-0.215253	-0.275954	-0.0301	0.0929992	0.240918	-0.0442302	0.0489708
AC090616.2	-0.0350843	0.00692373	0.0546422	-0.0297132	0.0518389	-0.000560334	-0.119483	-0.0821074	0.0850462	-0.186132	0.0303817	-0.0589042	-0.328025	-0.0284918	-0.0196486	-0.0737357	0.0551475	0.0455035	-0.0500068	0.0429783	0.0899325	0.181706	-0.035491	-0.179561	0.147825	0.00100405
AC090627.1	0.0116309	-0.0382348	0.126299	-0.0474325	-0.00466574	-0.00831441	0.0613444	0.0121806	-0.0587146	0.0149282	-0.00227875	0.0110827	-0.00902894	0.0738384	0.0556118	-0.00438786	0.0431353	-0.0936895	-0.034694	-0.0710011	-0.0447917	0.0380692	0.365145	0.0484812	0.0463716	-0.013115
AC091153.4	0.171755	-0.00103882	0.359816	-0.140607	-0.0755429	-0.101191	0.14904	0.0610606	-0.0254345	-0.0142964	0.0712681	0.173145	-0.0850672	0.276991	0.127022	-0.015195	0.120216	-0.125446	-0.0818452	-0.20541	-0.157293	-0.0217949	0.100002	0.18195	0.0186116	0.0599374
AC092171.2	0.0876032	0.0970111	0.346769	-0.061365	-0.104255	-0.0554434	0.258666	0.00517506	-0.149361	-0.112219	0.212939	0.0214169	-0.0962105	0.302698	0.0395416	-0.0773242	0.203038	-0.102787	-0.0775672	-0.0952476	-0.152664	-0.122445	0.172618	0.0823331	0.0489736	0.142892
AC092301.3	0.283099	-0.033459	0.279943	-0.16675	-0.0888387	-0.189293	0.136014	-0.0137051	-0.151087	0.0780431	0.0195183	0.148691	-0.0338255	0.208208	0.0566983	-0.00132677	0.130521	-0.168918	-0.118881	-0.213408	-0.290628	-0.0776321	0.168031	0.308417	-0.0230666	0.0161059
AC092614.2	-0.136485	0.130988	-0.0199463	0.0545596	0.119399	0.427413	0.102235	0.0449115	0.188734	-0.13361	0.0849298	0.109196	-0.106849	-0.0109242	0.166808	-0.0324828	-0.192884	0.125846	0.264773	0.112608	0.120886	-0.00962347	0.204294	-0.0772987	-0.0759651	0.178352
AC092620.2	0.00040927	0.232999	0.399872	0.017372	-0.218034	-0.108644	0.311933	0.0548663	-0.0656506	-0.168594	0.130899	0.00381378	-0.125948	0.134142	-0.000137202	-0.144444	0.0886769	-0.197691	-0.184691	-0.0809007	0.000730773	-0.0408414	-0.0146209	-0.0563982	0.0582997	-0.0243091
AC092652.1	-0.0796156	0.13142	-0.039393	-0.0165498	0.0665233	0.267731	-0.0334842	0.00190104	0.254631	-0.0299181	0.0516124	-0.0490295	-0.0132271	-0.10678	0.436954	-0.0274949	-0.0532409	0.0291156	0.178697	0.215502	0.207841	0.0441594	-0.0263997	-0.0853605	-0.0489431	-0.0649195
AC092684.1	-0.0305215	0.143734	0.0296186	0.0157193	-0.00426502	0.0757204	0.0020113	0.0115007	0.11514	-0.00597765	-0.00185006	-0.0356746	-0.0775799	0.329228	-0.0129698	0.0158321	0.0433653	0.00725437	0.0019707	-0.0177221	0.0881279	0.102374	0.0863185	-0.0491719	0.0131105	-0.0567513
AC092839.4	0.0977022	0.0301274	0.313495	-0.145062	0.0436512	0.0671007	0.109329	0.000810941	-0.0755629	-0.0459995	0.0417072	0.130654	-0.10976	0.295604	0.131577	-0.0646237	-0.013633	-0.00206017	0.0656699	-0.128639	-0.0453501	-0.0491503	0.100783	0.13107	-0.0302522	0.109643
AC093388.3	0.083549	0.0260735	0.244685	0.0591239	0.12001	-0.0294573	-0.0782189	-0.148167	-0.0345474	-0.123966	0.0992978	0.0617613	-0.106305	0.338113	0.0895785	-0.0595267	0.146335	0.018554	-0.0891521	0.0182544	-0.0230425	0.146268	0.0126862	-0.0197087	-0.00528311	0.0267809
AC093642.1	0.125399	0.0262903	0.319164	-0.0663068	-0.130164	-0.0799883	0.23017	0.0106566	-0.0946687	-0.0451392	0.049375	0.0588168	0.00452012	0.142633	0.0732566	-0.0910737	0.10996	-0.0891994	-0.0999017	-0.131761	-0.0740382	-0.0457292	0.0620237	0.192304	-0.0678292	-0.0240778
AC093642.3	0.24521	-0.0106752	0.380921	-0.142884	-0.107928	-0.126862	0.155477	-0.00976901	-0.0878849	-0.0841292	0.0691375	0.0994747	-0.0313815	0.237864	0.111123	-0.142408	0.0938038	-0.00221985	-0.0854438	-0.151376	-0.156256	-0.0198802	0.0631286	0.258845	-0.059296	0.0342787
AC093690.1	0.144016	-0.022926	0.291285	-0.228341	-0.139342	-0.0557672	0.222002	-0.0161459	-0.191748	-0.0356545	0.0676533	0.109835	-0.0746081	0.300134	0.00947862	-0.0825481	0.0351131	-0.113457	0.0614787	-0.169915	-0.201733	-0.102027	0.104852	0.140541	0.0491809	0.0065712
AC096574.4	0.138339	0.0662947	0.209426	0.00397205	-0.147229	0.0131595	0.138198	-0.031542	-0.182262	-0.00203312	0.097724	0.0440772	0.0123994	0.15673	0.355871	-0.0738634	0.13571	-0.0356815	-0.0292844	-0.0803746	-0.11209	0.0899927	0.0902602	0.0912241	-0.0547637	0.115449
AC096772.6	0.0318788	0.283495	0.250392	-0.0463945	-0.277054	0.0303563	0.46318	0.194784	-0.156933	-0.015093	0.045158	0.0290843	-0.0235542	0.108567	-0.13057	-0.113282	-0.0428985	-0.0196906	-0.0733463	-0.163126	-0.065489	-0.10184	0.135489	0.0280454	0.00319677	0.178171
AC097467.2	0.0614098	-0.0227743	0.241091	-0.100697	-0.0543533	-0.0376272	0.261354	0.166601	-0.0578944	-0.102048	-0.0208019	0.318756	0.0520716	0.143232	0.0491864	-0.0657966	0.0727017	-0.098572	-0.0365019	-0.15963	-0.0194319	-0.00822729	0.17188	0.0678462	0.0533	0.139458
AC097721.2	0.000291665	0.331833	-0.0506033	0.163633	0.0018469	0.200943	-0.0483413	-0.0522805	0.0981615	-0.0206302	0.17753	-0.00945362	-0.0215277	0.0683176	0.0961988	-0.0282012	0.131076	0.0870908	0.166765	0.0857223	0.123087	-0.0355219	-0.00866533	-0.0740254	-0.135028	-0.0681434
AC098617.1	-0.0589342	0.123279	0.314013	0.0489489	-0.0768099	0.05466	0.145884	-0.0241324	-0.0266835	-0.097451	0.191098	-0.0151025	-0.172751	0.297131	0.077564	-0.0856238	0.119341	-0.0588076	-0.000960642	0.00489664	0.0352547	0.0385866	0.0634775	-0.0855597	0.00805952	-0.00936001
AC098828.2	-0.104985	0.218199	0.00127713	0.0694601	0.0953678	0.35887	-0.0439723	-0.0387565	0.17594	0.00312966	0.0866208	0.0204247	-0.0263278	-0.0937812	0.316444	0.0478601	-0.0525782	0.0957845	0.242505	0.239497	0.158087	0.0783239	0.144154	-0.0660144	-0.113415	0.0221435
AC100830.3	0.275057	-0.0190498	0.335899	-0.165161	-0.0527432	-0.100646	0.151687	-0.015127	-0.16171	-0.0172366	0.127011	0.161096	-0.0571238	0.211276	0.0392769	-0.084856	0.167877	-0.100181	-0.0827238	-0.137031	-0.190444	0.00174475	0.0747042	0.220687	0.00309838	0.182306
AC100830.5	0.200474	-0.136257	0.248204	-0.253735	-0.1066	-0.201916	0.184942	0.0796943	-0.137981	0.0165712	-0.0581165	0.210378	0.0772417	0.330076	0.103472	-0.01848	0.0240075	-0.060024	-0.113804	-0.202081	-0.243216	-0.147383	0.152881	0.274082	-0.0147831	0.0918543
AC102953.6	0.13543	-0.0255764	0.313393	-0.145155	-0.158729	0.00247764	0.132971	-0.0208037	-0.0834931	-0.0792273	0.0943517	-0.0211257	-0.0392767	0.18125	0.0212914	-0.177884	0.0581869	-0.105042	-0.0162869	-0.155451	-0.13149	-0.0293081	0.148739	0.149291	0.0165774	0.0867538
AC104113.3	0.0346956	-0.0204627	0.304731	-0.0660529	-0.0475967	0.0163031	0.246652	0.101951	-0.0765834	-0.115251	0.0107409	0.199872	0.0197602	0.261432	0.0256538	-0.0166073	0.0170537	-0.0947942	-0.0387639	-0.104314	-0.0468975	0.0339737	0.173049	0.0256416	0.0590415	0.0494831
AC105760.3	0.0239001	0.065636	0.323407	-0.087059	-0.184119	-0.00964362	0.232154	0.108162	-0.069991	-0.0870902	0.149333	0.0350246	-0.0492048	0.0997153	0.0468509	-0.0742383	0.0620754	-0.0776563	-0.026607	-0.11459	-0.0715838	-0.107819	0.0579672	0.0270813	0.0130137	0.0801769
AC106873.4	0.082648	-0.00319163	0.353423	-0.10721	-0.0954164	-0.16517	0.135011	-0.0278874	-0.0897517	-0.0328101	0.0207484	0.0294024	-0.114883	0.189555	-0.00466602	-0.0637032	0.0874996	-0.102189	-0.218389	-0.176201	-0.110711	-0.00503026	0.0934286	0.106287	0.107561	0.0540004
AC107057.1	-0.135167	0.282758	0.115309	0.135338	-0.0397614	0.36227	0.223078	0.0186068	0.0721181	-0.202283	0.181646	-0.00225369	-0.171265	-0.0733439	0.101469	-0.133101	-0.0147633	0.166689	0.239033	0.0677579	0.121042	-0.00584722	0.192051	-0.176789	-0.0837134	0.0667819
AC107081.5	0.054587	0.118254	0.356548	-0.0282308	0.0143645	0.103028	0.225553	-0.0692389	0.134335	-0.22678	0.0569801	0.114032	-0.124846	0.0980485	0.0962021	-0.0553834	0.113865	-0.0713629	0.0218398	-0.086894	0.0866318	0.0881732	0.0136039	-0.0305697	-0.0241059	-0.143478
AC114730.7	0.302039	-0.0781269	0.339401	-0.175937	-0.196001	-0.189656	0.116925	0.0853131	-0.219369	0.0201355	0.0395403	0.0208913	0.00624967	0.334734	0.0970895	-0.114227	0.10725	-0.155615	-0.086206	-0.201827	-0.213389	-0.0594901	0.0654205	0.165014	0.00803696	0.0886631
AC116366.6	0.258168	-0.0796235	0.334955	-0.274416	-0.159788	-0.246098	0.0821777	0.0572352	-0.221445	0.190929	-0.00543195	0.123804	-0.0405856	0.373365	0.0372293	-0.100672	0.104643	-0.12108	-0.146744	-0.252757	-0.217983	-0.0371295	0.0500686	0.266814	-0.045905	-0.0934492
AC124944.3	0.151758	0.00283437	0.348092	-0.0372087	-0.0604755	-0.00155034	0.186091	-0.118008	-0.136411	-0.0546827	0.0446514	0.123376	-0.11002	0.199244	0.11085	-0.163586	0.146541	-0.0406921	-0.0831386	-0.0970857	-0.0382773	0.0455241	0.0449984	0.0480963	-0.0315726	-0.00455604
AC127904.2	0.127129	0.0887592	0.468857	-0.200195	-0.0863289	-0.153642	0.346299	0.0636976	-0.133072	-0.0602641	-0.00363664	0.100481	-0.0350154	0.192477	-0.00795558	-0.0549263	0.0533018	-0.177343	-0.186262	-0.244874	-0.0963363	-0.0447366	-0.0693106	0.0573642	0.0291577	0.00934105
AC133528.2	0.0836402	0.201699	0.463503	0.0288797	-0.0730411	-0.0614272	0.241642	0.00951029	-0.0684485	-0.160884	0.138363	-0.102549	-0.0602761	0.192193	0.0958201	-0.127049	0.166371	-0.0598084	-0.111651	-0.142625	0.075417	-0.00992086	0.0243094	-0.0644731	0.0323897	-0.00508611
AC135050.5	0.14724	-0.0527888	0.354324	-0.19265	0.00828329	0.00339138	0.206195	0.17349	-0.189268	0.0730861	-0.00769041	0.142486	-0.0315448	0.188452	0.163139	0.0563331	0.0299601	-0.107107	-0.0640878	-0.139652	-0.145921	0.0463939	0.0711802	0.107389	0.0249102	0.137841
AC135178.7	0.183332	-0.0940091	0.0136646	-0.133667	-0.082975	-0.133461	0.0128034	-0.0935917	-0.139363	0.0481449	-0.055049	0.058225	0.0273216	0.0555796	0.00240935	0.0300828	0.0596384	-0.111606	-0.055693	-0.158411	-0.151575	-0.123319	-0.0136858	0.302694	-0.0316119	0.0269839
AC137932.4	0.247957	-0.113441	0.27914	-0.283602	-0.0242963	-0.181231	0.198066	0.0381951	-0.233854	0.157688	0.0177169	0.233127	-0.0930849	0.311576	0.0580592	-0.00103263	0.0860815	-0.0891329	-0.128884	-0.244741	-0.370746	-0.0762582	0.0956985	0.309251	-0.0190507	0.139659
AC137932.5	0.224738	-0.0642669	0.338445	-0.199736	-0.136229	-0.218839	0.242774	0.0978447	-0.259954	0.0590407	0.019352	0.224303	-0.0720048	0.288401	0.0871474	-0.0551108	0.0948724	-0.057691	-0.150802	-0.260756	-0.371677	-0.0877454	0.0869532	0.328108	-0.0101069	0.177588
AC139100.4	0.255872	0.0383734	0.344969	-0.0124151	-0.0856787	-0.151442	0.207412	-0.00237605	-0.165542	-0.100516	0.0351683	0.0196896	-0.0820897	0.145102	0.0210241	-0.0148758	0.24443	-0.113524	-0.183431	-0.156699	-0.171842	0.0685792	-0.0132844	0.0330945	-0.0228012	-0.00155495
AC139887.4	0.0860615	-0.0308535	0.323548	-0.110276	-0.0284682	-0.0518439	0.0302842	0.125978	-0.0743405	0.0520712	0.0643436	0.175954	-0.024444	0.13992	0.207973	-0.0394697	0.0421869	-0.0473826	-0.010211	-0.166646	-0.116981	-0.0711815	0.195931	0.0823501	0.0833987	0.03083
AC140725.4	0.101384	0.162662	0.332312	0.161013	0.00873308	0.0749791	0.116471	-0.0524698	-0.0941397	-0.173677	0.137522	0.062583	-0.146361	0.206033	0.124667	-0.100549	0.194201	0.0224276	-0.0161549	0.00289206	0.0182626	0.215405	0.051657	-0.0671447	-0.00244323	0.171556
AC142119.1	-0.109655	0.253292	0.0399375	0.0830866	0.113791	0.461175	0.0437259	-0.0462143	0.16353	-0.11573	0.198928	-0.049088	-0.105266	-0.117974	0.351143	-0.0236839	-0.00731466	0.128955	0.35245	0.181876	0.189221	0.055584	0.129678	-0.139645	-0.0399751	0.0309603
AC142528.1	-0.0613159	0.214888	0.100734	0.17771	0.0131231	0.479395	0.0537144	0.0139704	0.0490052	-0.0639847	0.12273	0.0166157	-0.109274	0.124854	0.218192	-0.0490024	0.0144752	0.178082	0.349231	0.0555525	0.129648	0.112927	0.205759	-0.111783	-0.0325213	0.0619081
AC145123.2	-0.00108732	0.118533	0.0538581	-0.0277853	-0.0240336	0.0576989	-0.0117093	0.000114918	0.094499	-0.0284865	0.0126659	-0.0410848	-0.0740065	0.318724	0.0257234	-0.00584295	0.0432983	0.00116625	-0.0260749	-0.0335191	0.0586203	0.0886376	0.024656	-0.0337827	0.00416356	-0.0683747
AC159540.1	0.099111	0.0350721	0.288888	-0.0690833	-0.109283	-0.0287343	0.365783	0.11689	-0.0549345	-0.0446214	-0.104675	0.199956	-0.0335437	0.111483	0.0527036	-0.0174247	0.05459	-0.0998971	-0.042042	-0.16622	-0.045082	0.0277279	0.0483635	0.0762643	-0.0358843	0.0701326
ACAP2-IT1	0.0681927	-0.0295518	0.118136	-0.212033	-0.0184439	-0.0925624	0.247206	0.00822942	-0.078619	0.0477054	0.00421173	0.402209	0.0830207	0.136689	0.0528955	0.0354959	-0.0781661	-0.0826216	-0.0371226	-0.184581	-0.163377	-0.0530548	-0.00152839	0.16717	-0.0593552	0.0372617
ACTA2-AS1	0.0505798	-0.142041	-0.0233913	-0.177382	-0.204089	-0.253662	0.135758	0.0208155	-0.0646942	-0.0894448	-0.202287	-0.104344	0.0319995	-0.0104198	-0.0905147	-0.000975749	-0.0825408	-0.160164	-0.175842	-0.183901	-0.23746	-0.252395	-0.0429358	0.348545	0.0336812	-0.0272612
ACTN1-AS1	0.0835844	-0.109493	0.2453	-0.048407	-0.0305154	-0.178715	0.109994	-0.068307	-0.0587332	-0.122392	-0.0334474	-0.116091	-0.0173096	0.371284	0.0592707	0.149547	0.187551	0.0304424	-0.194742	-0.157804	-0.120112	0.0540833	-0.0432546	0.0581139	0.025928	-0.140089
AD001527.7	-0.012599	0.0542552	0.370745	-0.130866	-0.115875	-0.116753	0.309884	0.0821111	0.0373982	-0.163887	-6.95479e-05	-0.0321868	-0.137348	0.105804	0.0785366	-0.0498771	0.0695128	-0.175264	-0.183611	-0.0816223	0.00209465	-0.00378475	-0.0493683	-0.0566929	0.0734757	-0.0957632
ADAM20P1	0.117462	0.0394661	0.308038	-0.056505	-0.0102793	-0.00063789	0.270236	0.171564	-0.123812	0.00595707	-0.0314876	0.0622573	-0.0299371	0.23997	0.0528152	0.0351409	0.0570217	-0.130627	-0.121319	-0.115552	-0.0949847	0.0200079	0.0780385	0.105441	0.0834653	0.0415124
ADAMTSL4-AS1	0.166171	-0.151759	0.133538	-0.280048	-0.199187	-0.253667	0.101004	-0.063525	-0.173232	0.075061	-0.0903758	0.0399777	-0.0874546	0.223512	-0.0424477	-0.0402635	0.000425246	-0.23214	-0.187001	-0.263333	-0.254411	-0.153797	-0.0286665	0.326313	0.119102	-0.0402459
ADD3-AS1	-0.0206849	0.107564	0.312565	0.00226973	-0.0287188	0.156256	0.189056	-0.0867771	-0.0279073	-0.199481	0.310004	0.039555	-0.196386	0.132922	0.147278	-0.141555	0.102487	0.0298947	0.113444	-0.092588	0.0117733	0.0572076	0.120029	-0.0279526	-0.0640823	0.0668909
ADIRF-AS1	0.247749	-0.0458247	0.314885	-0.0871743	-0.218811	-0.166771	0.127195	0.0281483	-0.288502	0.00343542	0.0175882	0.0201511	0.0587622	0.3252	0.0776451	-0.143663	0.191478	-0.0164626	-0.110503	-0.169148	-0.142494	-0.00647235	-0.0302762	0.13563	-0.0696384	0.0891518
AF011889.2	0.183332	-0.0366241	0.309245	-0.0917105	0.0192642	-0.154222	0.119182	0.135832	-0.0410137	-0.0643121	-0.105124	-0.019296	-0.00657411	0.264672	0.0985879	-0.131082	0.0818796	-0.170631	-0.0874351	-0.207693	-0.0142247	0.0467754	0.0630512	0.0434438	0.113822	-0.0272257
AF127577.13	0.164048	-0.0879652	0.317769	-0.212386	-0.121161	-0.198452	0.195515	0.00941138	-0.193279	-0.0645483	0.0343491	0.152339	-0.00201085	0.212627	0.0257618	-0.00420634	0.113394	-0.204618	-0.194689	-0.198083	-0.186781	-0.0430692	0.00560547	0.18904	0.0884117	0.0854378
AF127936.5	-0.0133572	-0.0248606	-0.080895	-0.100313	0.00395151	-0.169888	-0.179658	0.184209	-0.0457499	0.319821	-0.138609	0.00789063	0.0630871	0.106128	0.0104906	0.0725688	-0.0848179	-0.0986562	-0.0917264	0.00942587	-0.0126434	-0.048119	-0.101849	0.100516	0.0763448	-0.165522
AF131215.3	0.150369	0.00450657	0.373819	-0.05733	-0.14873	-0.175286	0.295179	0.0734046	-0.155722	-0.192496	0.0668411	0.0468696	-0.113982	0.188051	-0.016165	-0.126552	0.188813	-0.207535	-0.196543	-0.229318	-0.168286	-0.0491764	0.0434358	0.0808726	0.0977122	0.0816738
AF131216.6	0.0464505	0.0146389	0.21105	-0.122702	0.0147414	-0.0241295	0.286248	0.00367128	-0.0987509	-0.0564262	0.0282599	0.370464	-0.0398833	0.140863	0.0701655	0.0249521	0.0344237	0.0119043	0.0098373	-0.113507	-0.195364	-0.0498821	0.129349	0.174692	-0.0469007	0.134045
AF186192.1	0.371282	0.037046	0.329288	0.103632	-0.0442157	-0.0359905	0.105704	-0.0489692	-0.115434	-0.0444309	-0.0512559	-0.0072901	0.140988	0.374856	0.137048	-0.0713959	0.116467	-0.0216001	-0.130134	-0.0688097	-0.00897253	0.166057	-0.00756231	0.0147158	-0.0563016	0.0917946
AF186192.6	0.164266	0.0825706	0.199557	0.0870285	0.0456681	-0.000317679	0.0229994	-0.0733177	-0.00633329	0.0223125	0.0289552	0.00516514	0.0193948	0.300475	0.00860187	-0.00571401	0.118967	-0.0939322	-0.0575479	0.0119853	0.00508041	0.0132486	0.0337793	0.0400665	-0.049467	0.0268037
AGBL5-IT1	0.120672	0.0307645	0.368792	-0.112249	-0.135341	0.00910991	0.302325	0.149798	-0.207113	-0.112044	0.0933419	0.0369589	-0.124245	0.156654	0.0111999	-0.0781469	0.085454	-0.136995	-0.0344787	-0.14134	-0.20384	0.0130579	0.0580409	0.0542501	0.0554259	0.1513
AGPAT4-IT1	-0.0735867	0.0208432	0.26645	-0.202635	-0.22301	-0.0491054	0.31893	0.165711	0.131225	-0.0639653	0.0327657	0.0833746	-0.14283	0.0328643	0.0226759	-0.184933	-0.14022	-0.128977	-0.0742564	-0.196086	-0.184331	-0.154832	0.175337	0.119789	0.0706397	0.125596
AL109761.5	0.0462692	-0.0717969	0.316801	-0.0473889	-0.0413181	-0.0985306	0.129532	-0.0338711	-0.0860567	-0.0190302	0.0433615	0.002591	-0.0530765	0.291008	0.0675897	0.016246	0.171663	-0.067036	-0.120313	-0.0584861	0.0128309	0.082761	-0.00354874	-0.0314945	0.0982156	-0.0224712
AL133243.2	0.0679442	0.0758058	0.328001	-0.176247	0.00639226	0.193189	0.408781	-0.0192966	0.0425542	-0.161639	-0.0162081	0.21128	-0.0166045	0.191174	0.0943789	0.0936551	0.00955887	-0.0847639	0.0971973	-0.13057	0.0311993	0.0578084	0.0823496	0.0253264	-0.0187982	-0.0329581
AL133243.4	0.173662	-0.0519745	0.228099	-0.183295	-0.164009	0.001949	0.251963	-0.0315041	-0.0714148	-0.105782	0.0802754	0.35297	0.0200251	0.163488	0.0307014	-0.0147722	0.0117691	-0.13184	-0.0206393	-0.217884	-0.213419	-0.0951666	0.161949	0.235391	-0.00515288	0.10502
AL133245.2	0.0267292	0.141197	0.394926	-0.0867191	-0.115309	0.050286	0.357542	-0.00587296	0.0263211	-0.107676	0.058033	0.104603	-0.106027	0.13627	0.23012	-0.0465684	0.0155942	-0.0881323	0.0627117	-0.0699957	-0.0223866	-0.0263453	0.0715283	-0.00496984	-0.0466823	0.0040559
AL136419.6	0.027008	0.0518851	0.43088	-0.0608429	0.00133817	-0.128146	0.0991422	0.0787938	-0.0978071	-0.0191592	-0.0131932	-0.0130518	-0.0447484	0.214199	0.153339	0.0560726	0.0536872	-0.0150858	-0.0941367	-0.12701	-0.0354071	0.0277839	0.034263	-0.0226635	-0.0240302	-0.0795507
AL161668.5	-0.112374	0.184815	0.0755216	0.0229432	0.0390648	0.343596	0.00843307	-0.022617	0.244018	-0.0979424	0.129791	0.00460946	-0.0368574	-0.0174984	0.487383	-0.0472132	-0.0615795	0.120883	0.235607	0.219204	0.187948	0.0460554	0.110236	-0.110844	-0.0448315	0.00637105
ALG13-AS1	0.129078	-0.119179	0.323481	-0.231696	-0.117696	-0.156132	0.228603	0.119663	-0.0947747	-0.0657028	-0.0861742	0.0359115	-0.0338593	0.258653	0.019925	-0.0513308	-0.0193681	-0.18308	-0.128126	-0.260755	-0.127469	-0.0873233	-0.0390369	0.112896	-0.0327315	-0.0440314
ALMS1-IT1	-0.000441894	0.19147	0.302824	0.0363849	0.0646225	0.133394	0.208541	0.021394	0.0339218	-0.157339	0.102232	0.127298	-0.106912	0.0376385	0.012595	-0.0552111	0.12249	0.151865	0.00523781	0.0205905	0.128223	0.0787496	0.00732853	-0.0946627	-0.0354865	-0.0278951
ANKRD10-IT1	0.126685	-0.012499	0.432668	-0.221908	-0.201663	-0.113769	0.448085	0.0625357	-0.171856	-0.0582938	-0.0212005	0.216271	-0.0270372	0.310644	0.1567	-0.0586328	0.0147463	-0.101394	-0.103115	-0.294317	-0.213309	0.0480081	0.144287	0.243377	-0.110941	0.0567296
ANKRD44-IT1	0.0772296	-0.0356542	0.302392	-0.166288	-0.0669634	-0.224826	0.0973798	0.0156867	-0.0389833	-0.0950397	-0.00796838	0.00207015	-0.136344	0.0917049	-0.00483336	-0.0611453	0.0461724	-0.148973	-0.255638	-0.155461	-0.189678	-0.138437	-0.058173	0.154974	0.0621554	-0.0550154
AP000240.9	0.0609637	0.126469	0.356931	-0.0841983	-0.118249	-0.0993499	0.363036	0.136373	0.0690697	-0.156612	-0.00991044	0.0552878	-0.115671	0.111282	0.0434753	-0.11654	0.0275684	-0.17213	-0.149262	-0.151958	-0.0450244	0.0660384	-0.0395534	0.0884553	0.108114	-0.0684385
AP000254.8	0.0614261	0.136788	0.358825	0.0155592	-0.146559	-0.140284	0.295961	0.0782198	0.00360037	-0.178221	0.0525152	0.0139487	-0.115545	0.0462486	-0.039387	-0.185545	0.177686	-0.179202	-0.242157	-0.213451	0.0194939	0.157561	-0.0154481	0.0843655	-0.0246159	-0.0739498
AP000255.6	0.11279	0.127298	0.355067	0.102612	-0.0708887	-0.0453197	0.171966	0.0383948	-0.148668	-0.0571115	0.102897	-0.0337253	0.00848756	0.36708	0.0872768	-0.0654982	0.123966	0.037443	-0.124062	-0.173206	-0.0816171	0.132763	0.0581803	0.0392167	-0.0870138	0.172451
AP000266.7	0.217201	-0.0449396	0.230122	-0.222983	-0.154361	-0.160817	0.156744	-0.0243686	-0.124833	-0.0854586	0.0134129	0.102578	0.0339764	0.172734	0.0721485	-0.138176	0.108066	-0.158105	-0.150842	-0.218693	-0.165889	-0.0896567	0.00968101	0.379826	-0.0309104	0.0429286
AP000343.2	0.0732081	-0.0545045	-0.0267424	-0.0843421	-0.0292106	-0.0589578	0.0577547	0.0183752	-0.0566506	0.00405857	0.0166044	0.327686	0.015958	0.119709	-0.0281456	-0.017396	-0.048314	-0.0367597	-0.0650857	-0.0708258	-0.0978617	-0.031689	0.0170521	0.0871766	0.00380176	0.032101
AP000345.2	0.0171858	-0.0507047	0.0646828	0.0562217	0.0366531	0.146958	0.00974129	-0.021888	0.0565373	-0.0420398	0.10109	0.120949	-0.0142939	-0.0529517	0.0406944	0.0117111	0.00430165	0.237928	0.0263567	0.0421148	-0.0358852	0.0111145	0.353998	-0.0368548	-0.00205775	0.247722
AP000432.3	0.0276021	-0.09681	0.308353	-0.115751	-0.119585	-0.117577	0.161424	0.101506	-0.101023	0.00943591	0.036293	-0.0629535	-0.0802126	0.286443	0.0227615	0.0472106	0.0632686	-0.0921943	-0.0817527	-0.111922	-0.0464282	0.0408136	0.0732515	-0.00742027	0.263531	-0.0998562
AP000437.3	0.186365	0.0636121	0.542426	-0.151642	-0.11785	-0.196676	0.360544	0.0842726	-0.141274	-0.0963921	-0.00154778	0.156243	-0.0996196	0.332227	0.0439168	-0.073211	0.137627	-0.206629	-0.263799	-0.115123	-0.15767	0.0305398	-0.0153466	0.0932899	0.0257552	0.0287788
AP000442.1	0.138537	-0.082887	0.252558	-0.290635	0.0273519	-0.100704	0.111619	-0.000678678	-0.136108	0.0918135	0.0195852	0.166877	-0.0526773	0.337836	0.0417718	0.0641357	-0.00287938	-0.0479153	-0.0410885	-0.0801248	-0.254076	0.0348479	0.0372735	0.161321	-0.0469115	0.0049717
AP000462.1	-0.0150292	0.100271	0.154479	0.0227729	0.00962239	-0.0106258	0.0446898	-0.012969	0.0650101	-0.0811992	0.0416727	0.126497	-0.0752596	0.0503504	-0.0231621	0.0390455	0.0873036	0.0656991	-0.0775143	-0.058941	0.00183257	0.00255454	0.31811	-0.0154643	0.039497	0.00367802
AP000487.5	0.224813	0.107618	0.296738	-0.0288665	-0.0291301	-0.0264254	0.0626074	0.0207015	-0.094209	-0.076004	0.121523	0.096384	0.0815994	0.345577	0.138852	-0.118605	0.180599	0.0620505	-0.0338851	-0.116005	-0.0676466	0.0521874	0.0723571	0.11603	-0.0925847	-0.0108977
AP000560.3	0.0190517	0.154859	0.350439	-0.00790811	-0.140363	-0.089215	0.402239	0.025635	-0.144477	-0.132523	0.0199662	0.0782691	-0.0617096	0.171451	-0.0524769	0.00226075	0.0896225	-0.11817	-0.207195	-0.0493736	-0.0511784	-0.0550549	-0.0475225	-0.0108524	-0.0243014	0.0256585
AP000569.9	-0.0586282	0.160669	0.18201	0.0035678	0.0660022	0.213655	0.0858684	0.0371956	0.19761	-0.042888	0.059369	0.0127389	-0.0777714	0.0203954	0.368032	-0.0244808	0.0256381	-0.00208227	0.0655417	0.193268	0.156347	0.0793334	-0.0277535	-0.0184351	0.0983707	-0.0370252
AP000648.5	0.0893413	0.0838415	0.165053	-0.0425676	-0.0904495	0.00805879	0.312055	-0.070764	-0.109308	-0.108891	0.0047673	0.206085	-0.0180388	0.22465	-0.0157863	-0.110957	-0.00600257	0.0440146	0.0487041	-0.164032	-0.111287	0.0582082	0.0848633	0.106127	-0.148238	-0.034
AP000692.9	0.129396	-0.0697163	0.35795	-0.233505	-0.133594	-0.218934	0.282204	0.109868	-0.106384	-0.0936683	-0.00690024	0.00570518	-0.0579656	0.222647	0.0306036	-0.0493345	0.0202711	-0.239113	-0.216408	-0.232314	-0.211392	-0.0327947	-0.0711982	0.194346	0.0941938	-0.0522522
AP000892.6	0.0918221	-0.205569	-0.0592304	-0.162714	-0.211866	-0.215947	0.126875	-0.0643401	-0.129831	-0.0331362	-0.226235	-0.0877048	0.0372251	-0.0177372	-0.125326	0.0562746	-0.0634416	-0.106067	-0.202089	-0.211999	-0.228626	-0.130689	-0.0948125	0.380353	0.0311649	0.0244452
AP000962.1	0.153794	-0.127953	0.360375	-0.172455	-0.137109	-0.074023	0.236299	-0.0259676	-0.13519	-0.0350163	0.0235281	0.131692	-0.108579	0.19804	0.119099	-0.0150284	0.104154	-0.0523321	-0.102481	-0.182063	-0.145973	0.0376594	0.0989059	0.233938	0.0249903	0.165759
AP000962.2	0.0359099	-0.0300446	0.425754	-0.160964	-0.154461	-0.0703056	0.264118	0.0143168	-0.128024	-0.0751271	0.0212969	0.0052665	-0.0882111	0.180081	0.158043	-0.0681126	0.0319088	-0.0942633	-0.0849979	-0.166625	-0.0636161	0.0399593	0.0269641	0.178276	-0.000354	0.0179323
AP000998.2	0.0546062	-0.0415541	0.35542	-0.120915	-0.0859758	-0.165839	0.185527	0.168423	-0.0809664	-0.0343831	-0.0590821	-0.032351	-0.0316661	0.151868	0.0320611	-0.0432564	0.0478242	-0.185633	-0.190205	-0.175511	0.003554	0.0229482	-0.0187617	-0.00231608	0.280215	-0.0702204
AP001055.6	0.243684	-0.114402	0.145142	-0.109431	-0.0610172	-0.205945	-0.00835633	-0.0457874	-0.0329347	-0.00185067	-0.0673928	0.102037	-0.0346836	0.0792124	0.0174006	-0.0488129	0.129674	-0.156512	-0.158615	-0.104868	-0.176243	-0.0774952	-0.0579371	0.37649	-0.0617298	0.0229434
AP001056.1	0.125578	-0.105247	0.0402174	-0.23457	-0.0244074	-0.210678	-0.023018	-0.0383894	-0.0623649	0.0448839	-0.0494878	0.021506	-0.0363156	0.0724021	-0.0356221	-0.0730517	0.0152621	-0.12301	-0.117458	-0.138188	-0.182561	-0.127611	-0.0458119	0.35075	-0.034538	-0.0407699
AP001437.1	0.0694361	0.0396679	0.22647	0.136547	0.0574709	0.0310673	-0.039855	-0.0366925	-0.0210857	-0.145658	0.118267	-0.0662923	-0.110882	0.333691	0.0347449	0.0553207	0.219091	0.0314932	-0.101737	0.0209911	0.0458556	0.312421	0.0240905	-0.0504237	0.0462591	0.0284956
AP001462.6	0.109923	0.126863	0.40203	0.0823815	-0.028044	-0.00518681	0.0902792	0.0132811	-0.022528	-0.166219	0.0697017	0.0504664	-0.129865	0.426043	0.091171	-0.0813836	0.13466	0.0482061	-0.0774985	0.0787768	0.0993976	0.200504	0.0563962	-0.0891324	-0.00969239	0.0696596
AP001469.5	0.208322	-0.122869	0.079161	-0.252307	-0.126526	-0.23173	0.0769061	-0.0408178	-0.172211	0.136036	-0.0549685	0.188644	-0.0137001	0.186684	-0.00270417	-0.0105892	0.0105904	-0.141331	-0.088052	-0.201107	-0.286738	-0.122406	0.0241808	0.45579	-0.0156927	0.0684132
AP001469.7	0.175408	-0.0459364	0.0720806	-0.209636	-0.188857	-0.184726	0.138397	0.0919365	-0.216181	0.132085	0.0107373	0.106721	0.086025	0.245151	0.0119401	0.0105649	-0.0169167	-0.0621335	-0.0181386	-0.196222	-0.222701	-0.141791	0.104987	0.396937	-0.104652	0.0826506
AP001505.10	0.117348	0.0838097	0.276059	0.0505048	0.0421154	-0.00398415	0.276768	-0.0303264	-0.143447	-0.0315323	0.060103	0.10081	-0.073138	0.0179866	-0.0882351	0.0350684	0.305259	-0.0605948	-0.190174	-0.0863157	0.00805799	0.191259	-0.0384189	0.246589	-0.0426278	0.0200011
AP001610.5	0.165866	-0.0155867	0.109327	-0.159996	0.0603374	-0.15625	0.00132391	0.11325	-0.153916	0.467643	-0.0947637	0.146889	0.0507293	0.21228	0.0677757	0.109697	0.0913546	-0.130915	-0.114879	-0.0946243	-0.101985	0.0752065	0.000594966	0.268752	0.00756323	-0.0338673
AP001619.2	0.22068	-0.00837981	0.350214	-0.0840844	-0.0894726	-0.109836	0.0927013	0.0303617	-0.25185	-0.00332753	0.0615963	0.192343	-0.0297233	0.268355	0.119431	-0.0916951	0.198116	-0.0890805	-0.111082	-0.158269	-0.18608	0.0301812	0.155778	0.287052	-0.0248653	0.202325
AP001625.6	0.146395	-0.0920189	0.170882	-0.232514	-0.122315	-0.230597	0.169301	-0.0245238	-0.20189	0.16317	-0.0315478	0.101966	-0.118373	0.23528	0.0113238	-0.0205272	0.0397592	-0.218308	-0.170787	-0.202778	-0.24709	-0.0414878	0.0315263	0.321271	0.0143077	-0.0548811
AP001628.6	0.236671	0.019084	0.377414	-0.220543	-0.111747	-0.177297	0.308659	0.0286468	-0.166028	-0.0059142	0.0426969	0.200398	-0.0127368	0.292231	0.110866	0.00223054	0.145932	-0.151883	-0.0824952	-0.229642	-0.155282	0.0114888	0.0801131	0.239621	-0.0333361	0.0357573
AP002954.3	0.143178	-0.148011	0.189389	-0.255825	-0.14821	-0.194878	0.219345	0.0278162	-0.182944	-0.0424097	-0.074337	0.16118	0.0459015	0.30083	0.00415342	-0.0768166	-0.0213757	-0.13494	-0.0959787	-0.22241	-0.310994	-0.201178	0.0880819	0.345396	0.0268914	0.137693
AP003068.9	0.176393	0.0385878	0.149647	0.171307	-0.00497519	-0.0395407	0.0289787	-0.177231	-0.0296639	-0.133294	0.0176334	0.0940553	-0.0735074	0.0587788	-0.0801227	-0.0971803	0.341284	-0.0147849	-0.136277	0.12217	-0.00730026	0.0555793	-0.0241848	-0.0945941	-0.0345793	-0.0199451
AP003900.6	-0.202556	0.120686	-0.038902	-0.00969692	0.0634837	0.155031	0.0712045	0.178833	0.310336	0.00871584	-0.0380778	-0.0348682	-0.0753773	-0.225147	0.124593	-0.0712266	-0.0862479	-0.0451787	0.103165	0.195932	0.230994	0.0856671	0.112365	-0.169152	0.0223726	-0.0350149
AP006621.5	0.0755021	0.0379126	0.334806	-0.0625689	-0.0589448	-0.132235	0.0232253	-0.166635	-0.161159	-0.0672801	0.191134	-0.0612139	-0.191744	0.245621	0.0706383	-0.0410481	0.137005	0.0249774	-0.141426	-0.112606	-0.0944043	0.155095	-0.0133203	-0.0509323	0.0278688	-0.0574257
AP006621.6	0.227736	-0.121291	0.428111	-0.217336	-0.179975	-0.177173	0.126616	-0.0441636	-0.24277	0.039887	0.11289	0.0847689	-0.0959158	0.321641	0.144221	-0.0475979	0.0640203	-0.101823	-0.134355	-0.199914	-0.29541	0.0342768	0.0805239	0.258963	-0.00880946	0.0977784
APTR	-0.047332	0.0682366	0.138202	0.00171467	-0.0929274	-0.0188641	-0.00191832	-0.0536593	0.103052	-0.173694	0.320354	-0.0696397	-0.142578	-0.00328702	-0.031553	-0.0313011	0.113117	0.0481854	0.0157164	0.0192169	0.0539369	0.0659395	0.0193394	-0.190608	0.0293743	-0.200074
ARAP1-AS2	0.319205	-0.14814	0.253134	-0.282525	-0.124973	-0.208839	0.0846351	0.00235437	-0.179792	0.041342	-0.0256843	0.235512	0.0410648	0.268701	0.118538	-0.0627118	0.0920856	-0.164489	-0.150614	-0.202607	-0.325814	-0.081862	0.119355	0.419432	-0.0362596	0.0456273
ARRDC1-AS1	0.0723988	0.068762	0.335155	0.0607216	0.054074	0.0841213	-0.0506659	-0.141524	0.0637853	-0.154444	0.185226	0.0171474	-0.25831	0.125502	0.146712	-0.174531	0.178269	0.0025963	0.0339349	-0.0159193	0.0241557	0.207432	0.0068689	-0.137588	-0.0486567	0.0778199
ASAP1-IT2	0.356397	-0.0526762	0.379625	-0.200704	-0.178421	-0.215356	0.243185	0.0178415	-0.0832629	-0.0896001	-0.0755483	0.024216	0.0752777	0.247535	-0.0103917	-0.0306648	0.0203035	-0.228368	-0.219615	-0.287049	-0.174494	-0.0514557	-0.0208129	0.204136	0.0214275	-0.0506365
ASH1L-AS1	-0.00851666	0.144155	0.262098	0.172384	-0.0704879	0.0968953	-0.061217	0.0283325	0.0436757	0.0107717	0.0861566	0.0262911	-0.117186	0.395537	0.175651	-0.0740004	0.144892	0.110582	0.0847598	0.0186951	0.152787	0.208259	0.0365793	-0.146455	-0.00210948	-0.0751172
ASH1L-IT1	0.135536	-0.116717	0.18014	-0.196257	-0.0920994	-0.237331	0.129679	0.0896089	-0.100982	0.161787	-0.0198043	0.166056	-0.00484883	0.236039	0.0480014	-0.0441153	-0.00369021	-0.0920574	-0.0994307	-0.217849	-0.263218	-0.102447	0.0656216	0.344171	0.00215717	0.0174208
ASMTL-AS1	0.329211	-0.0982627	0.362555	-0.163651	0.0170326	-0.157741	0.0250039	-0.121166	-0.104466	-0.0298814	-0.00172539	0.0863276	-0.0969744	0.294946	0.0937355	-0.0773641	0.211323	-0.122787	-0.171253	-0.188578	-0.170103	-0.00382897	-0.0272204	0.228842	-0.0619334	0.0276992
ATP1B3-AS1	0.112504	-0.158312	0.180705	-0.257736	-0.106309	-0.134575	0.0484714	-0.055316	-0.0945387	-0.0086504	-0.000268513	0.100742	-0.0371453	0.145404	0.0645067	0.0256128	-0.05664	-0.0165317	-0.0547601	-0.203925	-0.206539	-0.0831318	0.0556441	0.309072	-0.0775106	0.0158814
ATP2A1-AS1	0.139143	0.0520133	0.227954	0.193593	0.20086	0.0968071	-0.0315135	-0.193567	-0.007133	-0.149696	0.131827	0.0034916	-0.158373	-0.0321573	0.0842972	0.223715	0.318358	0.141156	-0.0310946	0.15582	0.046644	0.45873	-0.0480318	-0.153647	-0.0406305	0.127708
BAALC-AS1	0.0938799	-0.123657	-0.140327	-0.0799366	-0.085933	-0.0252404	-0.128934	0.0106489	-0.134703	0.0326719	-0.105977	-0.0626938	0.344634	0.0404614	0.161109	0.0259588	-0.0921449	0.000268935	0.0368745	-0.041286	-0.0171257	-0.0803868	-0.0333948	0.0629512	0.0639814	-0.0982063
BACE1-AS	0.157025	0.180544	0.332315	0.0826338	-0.145206	-0.0552347	0.344225	-0.0402227	-0.18524	-0.121434	0.100732	0.0560153	-0.141269	0.188179	-0.0474708	-0.17254	0.155348	-0.0860451	-0.150257	-0.140296	-0.105079	0.072813	0.0540897	0.123422	-0.0237237	0.0930116
BAIAP2-AS1	0.0707459	-0.0280958	0.152876	-0.0106971	-0.0524928	0.0102662	0.236378	0.105624	-0.215821	0.0814255	0.0125	0.0442498	0.00699721	0.121785	-0.0122918	-0.0715947	-0.0503898	-0.0220915	-0.0934289	-0.0982255	-0.236294	-0.124565	0.134674	0.186827	0.013659	0.370081
BMP7-AS1	0.00176632	0.073328	0.124632	-0.00686576	-0.108385	0.0650408	0.1944	0.0966319	-0.0655003	-0.00836693	0.157235	0.095184	-0.00540808	-0.0231693	0.0469201	-0.0429609	-0.000812234	-0.0144713	0.00467037	-0.129751	-0.143705	-0.119738	0.309297	0.109985	-0.00648507	0.1483
BMS1P4	0.167376	-0.0471854	0.444189	-0.195423	-0.182806	-0.134263	0.312869	0.0554707	-0.161171	-0.00466388	0.0489484	0.133255	-0.085817	0.294503	0.0827062	-0.0557314	0.15273	-0.0681798	-0.115308	-0.273246	-0.214805	0.0662477	0.0931153	0.19411	-0.0403899	0.013397
BOLA3-AS1	-0.0503395	0.304016	0.164292	0.219821	0.0594071	0.175132	0.0246273	0.0222774	0.08109	-0.0882146	0.128181	0.0150336	-0.1002	0.088159	0.0799644	0.0427135	0.141155	0.151279	0.108508	0.114956	0.152039	0.17869	0.051143	-0.144358	-0.162322	0.0526637
BRWD1-AS1	0.126216	0.0540556	0.398744	-0.0169699	-0.0549857	0.0431793	0.0966427	0.0925841	-0.142016	-0.0171055	0.167957	0.200902	-0.0100131	0.295384	0.134853	-0.0932849	0.0419008	0.0618748	-0.00742962	-0.0878012	-0.102623	0.0628321	0.212232	0.219174	-0.06007	0.160849
BRWD1-IT1	0.133808	0.0570804	0.373629	-0.027005	-0.113455	-0.0678462	0.231211	-0.019992	-0.0172393	-0.175194	0.110411	0.0656019	-0.0796134	0.129927	0.0708174	-0.108259	0.117205	-0.124449	-0.0470368	-0.0968168	0.00648	-0.0293475	0.0690354	0.0960431	-0.0273752	0.00291542
BTBD9-AS1	0.000279691	0.148593	0.403284	-0.0532016	-0.157159	-0.0266282	0.371915	0.114077	0.0214829	-0.178517	0.0499959	0.0233671	-0.103797	0.133444	0.0541018	-0.118054	0.0770054	-0.127582	-0.0982634	-0.0380121	0.10868	0.0375678	-0.00535021	-0.0715346	0.0836468	-0.00319454
BVES-AS1	-0.143061	0.261291	-0.00593036	0.0980384	0.0977452	0.318326	-0.0238345	-0.0723114	0.216542	-0.0603894	0.20479	-0.012841	-0.100572	-0.119563	0.286787	-0.100061	-0.0172915	0.0119423	0.18008	0.212821	0.175518	0.051854	0.0588877	-0.115216	-0.110862	-0.0164773
BX322557.10	0.114406	-0.0421295	0.0335505	-0.0201348	-0.0824966	-0.0778712	0.0294587	-0.0181402	-0.168624	0.126742	0.0387114	0.16153	0.0939516	0.150171	0.0346142	0.0410739	0.0114264	0.0124533	0.0179458	-0.160269	-0.172172	-0.224749	0.12818	0.549258	-0.154222	0.218261
C10orf25	-0.0690376	0.22287	0.124117	0.197085	0.164073	0.356985	0.0756827	0.0221216	0.0182725	-0.162572	0.12021	0.0578717	0.0307422	0.0498378	0.284898	-0.0151667	-0.0210135	0.161933	0.226326	0.173386	0.163745	0.0889602	0.170148	-0.0171423	-0.0870501	0.034192
C1orf132	0.249252	-0.196236	0.320714	-0.18605	-0.133278	-0.235625	0.0309742	0.077558	-0.0959236	0.0248989	-0.0292056	0.110231	0.0622023	0.282894	0.122823	-0.116319	0.148281	-0.0976619	-0.190716	-0.162541	-0.163093	-0.00787571	0.0518647	0.194978	-0.0178185	-0.0742395
C1orf220	0.0888763	0.00156402	0.266293	-0.0504626	-0.0294054	-0.10619	0.110411	-0.06673	-0.177379	0.171733	0.0444024	0.107695	0.0907184	0.319191	0.103697	-0.0755164	0.0470252	0.0474308	0.0444363	-0.0504959	-0.163974	-0.011282	0.125027	0.164859	-0.171541	0.00586139
C1RL-AS1	0.0708723	-0.039912	0.325162	-0.280938	-0.127379	-0.133398	0.204828	0.101077	-0.0859411	0.0171802	0.0822064	0.0588658	-0.0798382	0.331151	0.0667103	-0.084938	0.0037282	-0.00847287	-0.0167804	-0.201629	-0.220054	-0.17134	0.134558	0.128795	-0.0139047	0.0875646
C2-AS1	0.0783879	-0.0808325	0.157802	-0.214411	0.00907366	-0.253974	0.0196329	-0.0782666	-0.0973644	0.228047	-0.0680247	0.089507	-0.0342114	0.30294	-0.0050466	0.00685263	0.100764	-0.031884	-0.0846969	-0.104256	-0.123569	-0.0286676	-0.0322013	0.18083	0.0428568	-0.0799745
C21orf91-OT1	0.204493	-0.107079	0.349336	-0.126688	-0.113762	-0.235568	0.115603	0.058273	-0.145057	-0.0284911	-0.0396204	0.00499357	-0.0154708	0.286695	0.0402045	-0.039379	0.136835	-0.187017	-0.236648	-0.184877	-0.102255	0.033891	0.0202975	0.141641	0.0742647	-0.0355294
C3orf35	0.289002	-0.00716335	0.410832	-0.167822	-0.183148	-0.132851	0.297145	0.000962934	-0.127974	-0.151749	0.0507937	0.0582323	-0.102239	0.220269	0.0782773	-0.174271	0.141526	-0.111246	-0.117827	-0.32366	-0.157256	-0.0116763	0.132572	0.105642	-0.0332877	0.0738596
C5orf66	0.243283	-0.108432	0.2108	-0.206776	-0.111828	-0.160872	0.0932494	-0.0989356	-0.232471	0.119699	-0.00440811	0.229857	0.0711179	0.363814	0.0674854	-0.0438455	0.0593617	-0.0997572	-0.0362849	-0.220684	-0.208309	-0.0286716	0.0472643	0.295573	-0.0734501	-0.0115088
C6orf99	-0.191897	0.102389	-0.0133089	0.156635	0.182667	0.178577	-0.20223	-0.0184916	0.377689	-0.141193	0.0537909	-0.116388	-0.178528	-0.130539	0.063123	-0.0536165	-0.0388138	0.0844536	0.0838673	0.153785	0.156448	0.133727	0.0196899	-0.197154	0.0447947	-0.132487
C8orf17	0.39522	-0.125911	0.22926	-0.232911	-0.0928894	-0.164547	0.0811895	-0.106812	-0.213829	0.00584297	-0.0565743	0.165793	0.0339528	0.201447	0.0455167	-0.0393375	0.0899188	-0.19114	-0.190491	-0.22238	-0.225663	-0.0771139	0.083396	0.320068	0.0160792	0.100737
C9orf139	0.131608	-0.115884	0.226816	-0.193484	-0.106877	-0.301955	0.027964	-0.0639891	-0.101558	-0.0551195	-0.0473095	-0.0188068	-0.200489	0.10667	0.00786122	-0.143587	0.176112	-0.209299	-0.242949	-0.184991	-0.241353	-0.0948739	-0.0667424	0.182432	-0.0536378	-0.0999988
C9orf163	0.299335	0.0235902	0.391983	0.063201	0.0683458	-0.00178959	-0.0259892	-0.019836	-0.11298	-0.0616108	0.133229	0.125649	-0.0406389	0.27435	0.199299	-0.167142	0.227499	0.0437489	-0.0210492	-0.106904	-0.0659079	0.185838	0.133444	0.117663	-0.0784405	0.126513
C9orf173-AS1	0.199306	-0.0278492	0.423866	-0.0461531	-0.0640403	-0.144985	0.081915	-0.0701467	-0.0867988	-0.0191695	0.0908843	-0.0377641	-0.0785849	0.361768	0.121837	-0.0810329	0.213632	-0.061943	-0.090822	-0.174692	-0.043189	0.00142846	0.092377	0.00667529	0.0346175	0.0393604
CACNA1C-AS1	-0.0602556	0.345874	0.0768102	0.129824	0.110497	0.249293	0.152098	0.051916	0.0804199	0.0280734	0.147143	0.116561	-0.106484	-0.0755776	0.140615	-0.0796879	0.00306827	0.0884752	0.161137	0.026649	0.0679741	-0.046427	0.14347	0.0650362	-0.125536	0.157293
CACNA1C-AS2	-0.013033	0.33637	0.192899	0.152125	0.0944436	0.255449	0.128764	0.069098	0.186414	-0.0182628	0.135959	0.0495752	-0.135752	-0.0553047	0.156029	-0.115305	0.0394106	0.0824573	0.141822	0.0313368	0.182029	0.046581	0.120878	-0.059413	-0.110356	0.0404909
CACTIN-AS1	0.344385	-0.179846	0.150687	-0.232886	-0.114433	-0.284342	0.0326941	0.0237337	-0.236432	0.0680071	-0.0327051	0.0276803	-0.0031685	0.132844	0.0197922	-0.120926	0.180147	-0.137686	-0.223824	-0.159115	-0.287005	-0.0230575	0.01129	0.31263	0.0804406	0.155914
CAHM	0.0475076	0.126723	0.230218	0.0476077	-0.0109206	0.0585262	-0.0229822	-0.0062274	0.192889	-0.126326	0.131707	-0.0223961	-0.208098	0.348982	0.0721327	-0.149961	0.133795	0.00417271	-0.0421926	-0.0948892	0.0517633	0.177612	0.0793508	-0.0534911	0.022906	-0.0122378
CAPN10-AS1	0.151526	0.0916126	0.517852	-0.0111962	-0.119982	-0.0169782	0.148845	0.0662688	-0.0968163	-0.0208081	0.167157	0.0907926	-0.0645295	0.343803	0.192129	-0.184754	0.127944	-0.00358145	0.0531924	-0.0845577	-0.0762218	0.0101875	0.237473	0.102189	-0.103949	0.0906187
CARD8-AS1	-0.246068	-0.0286364	-0.179325	0.0214314	0.0884743	0.0267538	-0.240967	0.00714544	0.35067	-0.115534	-0.0931376	-0.0470223	0.0108437	-0.207577	-0.0316192	0.0720519	-0.0783582	0.0640654	0.0493128	0.269795	0.33696	0.0531721	-0.0571795	-0.112692	0.0444797	-0.330317
CARS-AS1	0.128559	-0.126227	0.2039	-0.235725	-0.0609121	-0.151817	0.145722	0.0163746	-0.137109	0.069443	-0.0386617	0.202599	0.000194531	0.125014	0.0724599	-0.0715898	-0.0130076	-0.0970215	-0.119971	-0.1675	-0.258098	-0.084094	0.113541	0.305606	-0.0218587	0.14991
CATIP-AS2	0.0683674	0.142916	0.301012	0.0303977	-0.10587	-0.0510866	0.064374	0.108636	-0.0565625	-0.0529394	0.150687	0.00737996	-0.12674	0.0699888	0.0552525	-0.0904471	0.131403	-0.0959501	-0.0527539	-0.0672902	-0.0534886	-0.0353567	0.194173	0.130409	0.0404621	0.0426653
CCDC37-AS1	0.0694463	0.100214	0.352332	0.0323832	0.0349685	0.0271004	0.0474638	-0.0537894	-0.0292395	-0.115143	0.208824	0.106456	-0.171332	0.0891485	0.0577871	-0.0779041	0.218952	-0.0447981	-0.0704485	0.0160422	0.0226998	0.0339068	0.088251	-0.0533385	-0.000342641	0.159827
CDC42-IT1	0.159071	-0.0824729	0.246822	-0.218723	-0.0783541	-0.13937	0.175659	0.0550904	-0.106302	0.00755454	-0.00988782	0.179807	-0.0107334	0.172573	0.0279433	-0.133442	-0.0106184	-0.105555	-0.122484	-0.199296	-0.242546	-0.0643519	0.0842443	0.333055	-0.000270362	0.108881
CEBPB-AS1	0.0125913	0.108143	0.280556	0.0896096	-0.159146	0.0387771	0.32253	-0.00712456	-0.133967	-0.0249704	0.137089	0.107638	0.0516851	0.250809	0.0361613	-0.0550926	0.139567	0.226403	0.0394078	-0.1141	-0.0193256	0.0138455	0.202909	0.028807	-0.0905727	0.0620286
CFLAR-AS1	0.181518	-0.062518	0.396696	-0.24085	-0.213392	-0.26897	0.227555	0.0577106	-0.176185	0.0337213	-0.0310435	0.170137	-0.0799047	0.292693	0.0332154	-0.0116817	0.0930418	-0.180106	-0.243235	-0.242353	-0.249842	-0.0606167	0.0418763	0.271344	0.0381246	-0.0281634
CH17-140K24.3	0.0761525	0.0278298	0.377188	-0.0621559	-0.0840552	0.0345795	0.237177	0.100311	-0.134212	-0.0132085	0.159471	0.0837321	-0.079259	0.187327	0.0915415	-0.0732098	0.075446	-0.0609709	-0.0261607	-0.113309	-0.153184	-0.0884112	0.171218	0.0405373	-0.00273394	0.0748449
CH17-262A2.1	0.00307015	0.0492801	0.471503	-0.00308357	-0.103282	0.0574348	0.220962	0.00260374	-0.0183282	-0.137083	0.078614	0.14533	-0.126564	0.0796103	0.161738	-0.00431361	0.0145427	0.0369068	-0.0239146	-0.0663648	0.0226686	0.161928	0.0369653	0.00395377	-0.00471523	-0.0833272
CH17-264L24.1	0.212212	0.00917784	0.323192	-0.147528	-0.117839	-0.176885	0.207613	0.0240929	-0.169627	0.121211	0.0484481	0.125905	-0.065109	0.352669	0.113141	-0.0769561	0.0263596	-0.0788817	-0.0369708	-0.194622	-0.220235	-0.0737141	0.114285	0.196716	-0.110224	0.116525
CH17-351M24.1	0.0200875	0.000675507	0.0996038	-0.0167869	-0.0137764	0.0235833	-0.0185973	-0.0120219	0.0808708	-0.0117931	0.0591552	0.0661398	-0.0644737	0.0205618	0.031535	0.0961917	0.0322972	0.157318	0.0203846	-0.00875904	-0.0554701	-0.0586992	0.323628	0.0694257	0.0202666	0.0237974
CH17-80A12.1	-0.00446953	-0.0233059	-0.038538	0.000345371	-0.0113161	0.0303513	0.225545	-0.00135028	-0.0515483	0.0372827	-0.0339268	0.368133	0.0536402	-0.00773739	-0.0234128	-0.005622	-0.0464023	0.0602597	0.0650788	-0.0806484	-0.0549592	0.00344692	-0.0122689	0.0656171	-0.020082	0.138199
CH507-210P18.4	0.00316014	-0.0469244	0.0314517	-0.0288187	-0.0735831	0.0055218	0.105243	0.155662	-0.0239073	-0.0128879	-0.0802018	-0.0181781	0.0609269	0.00158101	-0.0215863	0.0299458	-0.0459193	-0.082948	-0.0531534	-0.0867397	-0.00349107	-0.055962	-0.0122662	0.052686	0.392237	-0.0285006
chr22.38_28785274-29006793.1	0.0913242	0.055794	0.419233	-0.0399536	-0.138547	-0.0875955	0.222668	-0.0204973	0.0186017	-0.15391	0.092967	-0.0527717	-0.110532	0.166302	0.066626	-0.110702	0.0225731	-0.131244	-0.065817	-0.183953	-0.11178	-0.052319	0.156071	0.104532	0.00649003	0.185193
CISTR	-0.0837117	0.0233336	-0.0341089	0.0302044	0.0754864	0.137559	0.0172446	0.0332551	0.0823126	0.0362931	0.0509318	0.0184967	0.00788667	-0.0379424	-0.0170853	0.0340118	-0.0544468	0.179527	0.0666351	0.0440573	-0.0156797	0.00811139	0.367563	-0.0817593	-0.0237823	0.0341549
CMB9-55A18.1	-0.00034279	0.0261758	0.339839	-0.155232	-0.0445002	-0.0685207	0.265783	0.00750819	-0.0843657	-0.129076	0.0622145	0.207873	-0.0458792	0.151589	0.0321589	-0.0546119	-0.027203	-0.0600243	-0.141653	-0.0419233	-0.0362964	-0.0818328	-0.0227181	0.0296547	0.0134378	-0.0135877
CMB9-94B1.2	0.195817	-0.0409377	0.275859	-0.0550531	-0.0291876	-0.147634	0.100945	-0.0518327	-0.130385	-0.0979147	0.0875665	0.0884248	-0.000289379	0.369189	0.0351939	-0.0434946	0.159794	0.00877938	-0.0823246	-0.180226	-0.139254	-0.016113	0.0646901	0.184193	-0.0639004	0.130466
COL18A1-AS1	0.175519	-0.0975732	0.209083	-0.134384	-0.131361	-0.131699	0.0868475	-0.068103	-0.11511	-0.0463241	0.036787	0.112676	-0.0392186	0.070869	0.0452618	-0.0975227	0.0393178	-0.0963453	-0.0856121	-0.160291	-0.216003	-0.108322	0.174314	0.377664	-0.00417184	0.130447
COL18A1-AS2	0.112706	-0.0716966	0.206256	-0.0636317	-0.0925359	-0.0896376	0.150862	-0.0865678	-0.100819	-0.0737313	0.0439411	0.12977	-0.0624848	0.0317144	0.0412202	-0.0596056	0.124511	-0.0671571	-0.0975587	-0.14435	-0.146665	-0.118813	0.126098	0.305732	-0.0531564	0.0982746
COL5A1-AS1	0.0431336	-0.0613567	0.0368053	-0.184567	-0.159457	-0.15468	0.157579	-0.0254935	-0.0957086	-0.0592651	-0.116438	-0.0517414	-0.0572232	0.0238377	-0.0261216	-0.00501368	-0.0692756	-0.145177	-0.0753048	-0.139583	-0.225825	-0.166036	-0.0411787	0.304342	-0.0752375	0.0727868
CROCCP2	0.164484	0.0293274	0.367963	-0.0705037	-0.0927386	-0.0528525	0.199951	-0.0388901	-0.0271883	-0.0674813	0.185332	0.119198	-0.176379	0.0775008	0.107398	-0.200995	0.151516	-0.126451	-0.0604507	-0.157944	-0.153812	0.0371899	0.124912	0.144174	-0.103781	0.130489
CSTF3-AS1	-0.0750578	0.164949	0.125108	0.206361	0.0377017	0.145692	0.0514129	-0.0193337	0.0771731	-0.0993836	0.0682491	0.0140366	-0.0498338	-0.0569329	0.202745	-0.0343779	-0.0332265	0.0491682	0.0553786	0.186785	0.076486	0.341056	0.0959154	-0.0670947	-0.0403915	0.0962261
CTA-109P11.1	0.228612	-0.0275759	0.300277	-0.116746	-0.19396	-0.0642623	0.240194	0.0745353	-0.209395	-0.0135649	0.064638	0.178023	0.191261	0.243451	0.237868	-0.0238576	0.0544944	0.000923399	-0.0859207	-0.22024	-0.17284	-0.0526747	0.187128	0.194944	-0.0319181	0.155325
CTA-14H9.5	0.0207571	0.247816	0.326002	0.0684399	-0.113774	0.0361356	0.247902	0.0179213	0.039738	-0.231935	0.111804	-0.0605736	-0.0571356	0.164212	0.0012697	-0.144318	0.131766	0.0421305	-0.0950885	0.0294038	0.132584	0.160246	0.0607232	-0.193527	0.00625245	-0.0605939
CTA-204B4.2	0.556451	-0.0515067	0.453624	-0.148133	-0.139969	-0.153376	0.204587	0.0668545	-0.241665	0.0246539	-0.0292005	0.055352	0.101404	0.568867	0.0716785	-0.00942552	0.15748	-0.0990483	-0.196647	-0.272154	-0.169921	0.0185381	0.0846412	0.188506	0.00842526	0.114285
CTA-212A2.3	0.00163495	0.191099	0.317056	0.0313334	-0.058427	0.0156576	0.285642	0.0260942	0.0418151	-0.0932928	0.0883563	0.0871214	-0.101977	0.0206585	0.0367969	-0.108833	0.147502	-0.124923	-0.0834712	-0.170919	0.141779	0.0659455	-0.00296196	-0.105441	-0.0232555	-0.0437492
CTA-217C2.2	0.160835	0.0360841	0.264217	-0.0575536	-0.0793784	-0.151803	0.203973	-0.0539747	-0.173398	0.0113895	0.0219878	0.135849	-0.0883524	0.340469	0.0603279	-0.0206653	0.176829	-0.078038	-0.0839188	-0.151931	-0.139652	0.0727537	0.0198975	0.113535	-0.122367	0.122304
CTA-221G9.7	0.0994281	-0.0264984	0.318531	-0.0753233	-0.0309859	-0.207403	0.0608627	-0.10582	-0.120147	0.00920062	-0.0387984	0.0952487	-0.11653	0.389827	0.0703439	-0.0849533	0.133428	-0.141799	-0.172368	-0.0668033	-0.0986272	0.0597056	0.0208545	0.0857986	0.00193176	0.00960813
CTA-223H9.9	0.186169	0.0495336	0.444167	-0.0924575	-0.131478	-0.173622	0.152227	-0.0131798	-0.128967	-0.0703702	0.0155683	-0.00206754	-0.119128	0.350847	0.111957	-0.151587	0.195418	-0.128568	-0.168309	-0.106848	-0.105568	0.0250877	-0.0247194	0.0248273	0.0156988	0.0348556
CTA-228A9.3	0.069865	0.00953561	0.305051	-0.102647	-0.0791606	-0.140815	0.120711	-0.0542394	-0.00779359	-0.0484396	0.0142625	-0.0750701	-0.170464	0.210633	0.151598	-0.0940394	0.107162	-0.15455	-0.0476786	-0.0709796	-0.0349391	-0.0457307	0.0408379	0.0255937	-0.0803257	-0.0247718
CTA-228A9.4	0.145718	0.0250268	0.393989	-0.0887886	-0.131442	-0.152851	0.268735	-0.00664988	-0.0730143	-0.0303062	0.0564504	-0.0655235	-0.137204	0.348844	0.0604878	-0.188865	0.144162	-0.1776	-0.0963495	-0.181946	-0.11501	0.00666784	0.103214	0.0283503	0.0155008	0.100887
CTA-243E7.1	0.2062	0.0127921	0.458607	-0.112612	-0.188888	-0.235125	0.318911	-0.0286593	-0.202921	-0.132888	0.0379045	0.064312	-0.107785	0.324995	0.0759346	-0.110918	0.135886	-0.21705	-0.246376	-0.247668	-0.195925	-0.0291856	0.0317705	0.127433	0.00316997	0.137051
CTA-243E7.2	0.240955	-0.128638	0.248586	-0.175241	-0.122507	-0.227987	0.181148	-0.00895657	-0.247021	-0.00283683	-0.0386853	0.168934	0.00381578	0.255713	0.07809	-0.097292	0.05298	-0.14037	-0.19443	-0.258627	-0.300491	-0.136385	0.0880781	0.28724	-0.0218373	0.196419
CTA-243E7.3	0.19826	-0.042694	0.343067	-0.164363	-0.152228	-0.166353	0.327228	-0.0394855	-0.192049	-0.0542347	-0.0228627	0.0568138	-0.0380147	0.263304	0.0259714	-0.037704	-0.0139682	-0.152383	-0.181746	-0.240325	-0.196285	-0.0269808	0.0329544	0.220185	-0.0367719	0.060177
CTA-243E7.4	0.172569	-0.00103585	0.299041	-0.14919	-0.126295	-0.151382	0.304709	0.0328547	-0.168769	-0.101722	0.0101933	0.214267	-0.0184058	0.231667	0.0620309	-0.0933328	0.0222788	-0.183125	-0.21395	-0.22417	-0.205058	-0.0782714	0.120317	0.225458	-0.0325514	0.202908
CTA-276F8.2	0.109315	0.0260638	0.409613	-0.143903	-0.110537	-0.148911	0.209304	0.109843	-0.104537	-0.0470594	0.0518291	0.0523202	-0.0697825	0.253989	0.024649	-0.0125398	0.0411427	-0.129626	-0.198214	-0.125222	-0.149885	-0.0125811	0.0546454	0.0715836	0.0385578	0.0356949
CTA-292E10.8	0.0167653	0.00194848	0.136615	-0.0681291	0.0496624	0.00863734	-0.0885112	-0.120316	0.152182	-0.0898111	0.0171002	-0.0226775	-0.0438832	0.342177	0.0528378	-0.0629748	0.0504334	0.0573466	0.111414	-0.0343569	0.102419	0.0822218	0.0438032	-0.0853378	0.00930045	-0.0922421
CTA-29F11.1	0.0309288	0.20895	0.135624	0.205966	0.0374497	0.0678138	-0.0867264	-0.0505771	0.0937799	-0.191678	0.0283319	-0.058388	-0.152749	0.275596	0.085174	-0.0956051	0.170909	0.0898891	-0.0195414	0.0484225	0.196192	0.301748	-0.010616	-0.149731	-0.0242085	0.00984985
CTA-305I2.1	0.177387	-0.0223415	0.415512	-0.251346	-0.207069	-0.180905	0.289888	-0.0148004	-0.158737	-0.0424698	0.166024	0.0891914	-0.134156	0.273229	0.0643451	-0.0470732	0.0590638	-0.194272	-0.196031	-0.303315	-0.285111	-0.0952851	0.0809082	0.263884	0.0154723	0.0777621
CTA-315H11.2	0.0973759	0.158916	0.374799	0.0505712	-0.111585	-0.0785277	0.174024	-0.0279582	-0.121026	-0.0775924	0.118596	0.0190681	-0.177607	0.0301873	0.0686419	-0.0643158	0.183943	-0.0647989	-0.0835205	-0.112078	-0.110567	0.0455815	0.0698932	0.133768	-0.0767156	0.0839672
CTA-339C12.1	0.131229	-0.166742	0.230909	-0.252853	-0.145611	-0.185496	0.121315	-0.0238359	-0.0738442	-0.0363696	0.0841317	0.120215	0.0119282	0.148058	0.0624753	-0.0384413	0.032656	-0.0900785	-0.15329	-0.182115	-0.1968	-0.154801	0.098911	0.327254	-0.00903127	0.0499669
CTA-360L10.1	0.0241117	0.0243603	0.302258	-0.0590506	0.0080083	-0.105888	0.178382	0.109257	-0.0541974	-0.0727083	0.0878284	0.0735137	-0.172444	0.112513	0.0404423	-0.042474	0.0835822	0.00666828	-0.10927	-0.176617	-0.0896954	0.0127569	-0.00601808	0.0499787	-0.00579395	0.0581852
CTA-363E19.2	0.169201	0.0769256	0.173655	-0.117174	-0.225646	-0.122281	0.371309	-0.0124472	-0.146538	-0.0518906	0.269197	0.243511	-0.098882	0.126102	-0.0193729	-0.0630511	0.157641	-0.130127	-0.117356	-0.176042	-0.203916	-0.0363988	0.0977104	0.235291	-0.070468	0.0427417
CTA-384D8.34	-0.109694	-0.0220081	-0.0569633	-0.0281859	0.0542843	-0.106935	-0.210054	0.00267508	0.35301	0.025178	-0.0870522	-0.0977474	-0.126362	-0.174822	-0.0510245	0.00741986	-0.00883695	-0.0778942	-0.174807	0.0942552	0.152167	0.0366123	-0.139288	-0.115688	0.0459133	-0.229842
CTA-384D8.36	0.134624	0.0305747	0.328422	-0.108224	0.0259315	-0.217101	0.0297778	-0.0842746	0.0226516	-0.0456799	-0.103106	-0.0477581	-0.2501	0.0849562	-0.0341368	-0.0899909	0.172006	-0.198679	-0.311942	-0.0783892	-0.0526338	0.179459	-0.138103	-0.0218761	0.069703	-0.0792507
CTA-407F11.7	0.127445	-0.0492543	0.313047	-0.0999472	-0.1067	-0.148262	0.0706699	-0.0558851	-0.110007	-0.0212831	-0.0361075	-0.0166073	-0.106289	0.0898459	0.0653615	-0.0624497	0.128331	-0.153037	-0.14301	-0.163922	-0.11504	-0.0249485	0.168746	0.20365	0.00512173	0.0412376
CTA-414D7.1	0.196281	-0.11476	0.289216	-0.217515	-0.195447	-0.258129	0.244912	-0.0569815	-0.185247	-0.032697	-0.0749386	0.0312287	-0.0036995	0.2584	0.0546481	-0.0831324	0.0977655	-0.165345	-0.197332	-0.314796	-0.240914	-0.113887	-0.0686599	0.329003	-0.0304205	-0.00397049
CTA-445C9.14	0.00939226	0.215196	0.0730649	0.137001	0.0090558	0.115973	0.0280088	0.07976	-0.00467813	-0.0134162	0.0185611	-0.100077	-0.0422483	0.307004	0.0498944	-0.0505705	-0.00353044	0.0511971	0.0802005	-0.0215354	0.129788	0.138512	0.125283	-0.0387604	-0.0552339	0.1479
CTA-481E9.2	-0.00727626	0.0102754	-0.00497651	0.0443515	-0.00253012	0.10902	0.0187205	-0.00137132	0.0765064	-0.0663844	0.0379376	0.0633555	-0.0142825	-0.0474799	-0.00798432	0.059712	0.00419556	0.164419	0.0604664	0.0271237	-0.0174515	0.0390739	0.525455	0.0136477	-0.0214357	0.012475
CTA-481E9.4	-0.0767295	0.0570443	-0.0387048	0.106837	0.0384911	0.1617	-0.00454363	0.0254899	0.160079	-0.101623	0.062685	0.0281531	-0.0154943	-0.0763491	0.0274408	0.0471821	-0.0238127	0.171857	0.0678836	0.12593	0.0764158	0.0998131	0.506092	-0.0721544	-0.0123526	-0.0419361
CTA-544A11.1	0.130491	-0.0573169	0.42731	-0.157558	-0.11262	-0.110435	0.219242	0.00231744	-0.118946	-0.13015	-0.0176273	0.0745311	-0.0951063	0.175406	0.0667363	-0.0913641	0.0690058	-0.154671	-0.169131	-0.159746	-0.116431	-0.0455115	0.0901506	0.0997309	0.097464	0.138549
CTA-732E4.1	0.113559	0.0266644	0.479676	-0.109866	-0.148745	-0.129092	0.286697	0.031321	-0.0879408	-0.12343	0.00490751	0.0118057	-0.119201	0.296146	0.0873916	-0.0861271	0.0571973	-0.149077	-0.117931	-0.178321	-0.106511	0.00262235	0.0583568	0.0600371	0.0465649	0.0573702
CTA-941F9.10	0.17169	0.000447466	0.32566	-0.169801	-0.109927	-0.224371	0.281536	0.0333395	-0.198604	-0.023973	-0.0710849	0.0521432	-0.0117607	0.35931	0.0518119	-0.0184452	0.13424	-0.124404	-0.172409	-0.252488	-0.14409	0.00283483	0.0303694	0.183691	-0.0216429	-0.015296
CTA-984G1.5	0.0160577	0.12675	0.36719	-0.0278223	-0.0739294	0.00733775	0.222953	0.0117386	0.107151	-0.122458	0.100651	0.0062971	-0.107795	0.0980929	0.0794723	-0.164373	0.0658636	-0.0863744	0.0456014	-0.10339	-0.0296095	-0.0477018	0.228588	-0.00975384	0.00424448	0.142319
CTB-113P19.1	0.0379766	-0.182642	0.0199339	-0.179509	-0.217579	-0.240531	0.114876	0.0776988	-0.15454	-0.0721649	-0.189173	-0.0530921	0.0139949	0.0314612	-0.0580647	0.00622905	-0.113702	-0.151073	-0.192109	-0.19946	-0.251749	-0.203224	-0.0406924	0.409857	-0.00261363	0.016692
CTB-129O4.1	0.111335	0.102881	0.472665	0.0836487	-0.0618894	-0.0353594	0.124685	-0.150679	-0.0972374	-0.162153	0.131322	-0.00546599	-0.173823	0.39144	0.0949904	-0.0511157	0.28793	0.0386832	-0.0833794	-0.124897	0.0381742	0.186016	0.0101353	-0.0815122	-0.114536	0.00155438
CTB-129P6.11	0.124444	0.138339	0.37444	0.0748458	-0.0990913	-0.0371245	0.147967	-0.0517178	-0.100424	-0.107219	0.237755	0.0295079	-0.0859207	0.209676	0.0947789	-0.150111	0.195221	0.128055	0.0203798	-0.142963	-0.0824173	0.0480284	0.209499	0.0211463	-0.142886	0.14006
CTB-131B5.2	0.15478	-0.0726	0.301991	-0.208269	-0.176877	-0.153144	0.26018	-0.0336206	-0.196785	-0.0295278	-0.121562	0.173599	-0.0303235	0.188165	-0.0368786	-0.0669979	0.10211	-0.172269	-0.160705	-0.256142	-0.18762	-0.0423319	0.0636549	0.304501	0.0473465	0.0556526
CTB-139P11.2	0.0838973	-0.0269848	0.350435	-0.145462	-0.139039	-0.106926	0.21122	-0.0315645	-0.125924	-0.0244903	0.104067	0.0811033	-0.139355	0.223505	0.0947914	-0.12107	0.0115255	-0.145375	-0.145822	-0.203023	-0.210283	-0.0520592	0.0175278	0.147683	-0.0177629	0.0652219
CTB-13F3.1	0.101782	0.00179181	0.310095	-0.153039	-0.150067	-0.169186	0.242989	-0.00139977	-0.115561	-0.162891	0.0959292	-0.012251	-0.163793	0.102831	0.00903338	-0.0637614	0.0663552	-0.24277	-0.204217	-0.134202	-0.185971	-0.10645	0.014975	0.158569	-0.0174096	-0.0466176
CTB-152G17.6	0.106218	0.0741711	0.380207	-0.094469	-0.252112	-0.0201075	0.558245	0.0361105	-0.144133	-0.168347	0.189025	0.291284	-0.0266404	0.183271	0.0857271	-0.106297	0.0896863	-0.04642	-0.0985986	-0.227062	-0.129562	-0.0466054	0.118302	0.119845	-0.0593575	0.0692945
CTB-174D11.1	-0.00538749	0.0769788	0.319855	-0.039226	-0.216438	-0.0108019	0.275537	-0.0154929	-0.127269	-0.125773	0.177183	0.114648	-0.0632654	0.0650767	0.0953565	-0.0990394	0.0307789	-0.00773163	-0.045474	-0.149673	-0.166636	-0.142607	0.0800618	0.199794	-0.0854818	0.107556
CTB-174D11.2	-0.037801	0.184802	0.34163	0.0813757	-0.181465	-0.0289123	0.1975	-0.0377553	-0.178219	-0.168325	0.203862	-0.0400121	-0.174074	0.0167955	0.0638609	-0.135844	0.131796	-0.103522	-0.0732711	-0.128027	-0.12313	-0.104574	0.0439388	0.0736843	-0.0779409	0.0274009
CTB-174D11.3	-0.00118837	0.0763068	0.345133	0.00241559	-0.216192	-0.0900861	0.250895	-0.0489751	-0.194801	-0.11893	0.151349	0.0137301	-0.124592	0.0950665	0.060333	-0.0829259	0.163179	-0.103023	-0.115648	-0.15922	-0.157452	-0.121252	0.0206667	0.141203	-0.0248315	0.0560174
CTB-174O21.2	0.273131	-0.105432	0.14371	-0.138212	-0.0687809	-0.104687	0.0973465	-0.0291386	-0.0984974	0.0742156	0.0181195	0.126932	0.102529	0.0576933	0.0514385	-0.0232316	0.0920633	-0.133444	-0.0696056	-0.180229	-0.288018	-0.0927315	0.125648	0.333053	-0.0076395	0.202275
CTB-176F20.3	0.161718	-0.000115938	0.486213	-0.119249	-0.195348	-0.159975	0.356978	0.08143	-0.20339	-0.024647	0.0789721	0.12021	-0.0878921	0.277587	0.15186	-0.108765	0.0820434	-0.152548	-0.188225	-0.203134	-0.209571	-0.0465249	0.0744394	0.242729	0.0340775	0.0964866
CTB-181H17.1	0.154956	-0.00406205	0.479146	-0.26524	-0.206637	-0.184294	0.313821	0.0991343	-0.109888	-0.0878894	0.111139	0.0981118	-0.0740703	0.244229	0.0767486	-0.0467932	0.0422109	-0.185598	-0.22362	-0.320816	-0.226212	-0.0823826	0.0401179	0.190038	0.110235	0.0323572
CTB-186G2.4	0.193333	-0.201642	0.10038	-0.234533	-0.106654	-0.152216	0.0649091	-0.0343731	-0.16613	0.0500232	-0.118653	0.0589948	0.0325421	0.111271	0.00925184	-0.0378704	-0.0262796	-0.126323	-0.134207	-0.221359	-0.26372	-0.0895979	0.0429533	0.317286	-0.0106379	0.0402695
CTB-193M12.3	-0.0255065	0.072268	0.425428	-0.0859206	0.0557625	-0.0859747	0.25593	0.0835638	-0.0271168	-0.0731595	-0.0521856	0.0699986	-0.151845	0.135583	0.0284908	0.0238941	0.112308	-0.021487	-0.178086	-0.0553176	0.0127	0.0592422	0.00443712	-0.100217	0.119936	-0.0468666
CTB-193M12.4	0.0666595	0.0768239	0.468167	-0.103287	-0.0356157	-0.131296	0.242298	0.0105961	-0.0225201	-0.109695	0.0520303	0.0956	-0.168702	0.142465	0.0835891	-0.0322222	0.135438	-0.0618801	-0.245839	-0.106846	-0.0759578	0.0260125	-0.0799222	0.0135881	-0.0280473	0.0746911
CTB-31O20.2	0.090011	0.0783698	0.26103	0.172711	0.0471471	0.0977042	-0.0534745	-0.0881648	0.0717341	-0.222001	0.153075	0.0560361	-0.148131	0.289816	0.174775	-0.0778815	0.259409	0.0611121	0.0278077	0.0660005	0.120191	0.34833	0.0546309	-0.116473	-0.0756737	0.0227394
CTB-31O20.4	0.27879	-0.108348	0.272598	-0.23406	-0.123564	-0.226537	0.105355	-0.059456	-0.165403	0.0601612	0.0765886	0.180223	-0.0376685	0.272688	0.0990451	-0.129303	0.151103	-0.163744	-0.126935	-0.230128	-0.322661	-0.110298	0.129438	0.322355	-0.055628	0.131783
CTB-31O20.8	0.292227	-0.166379	0.107084	-0.237786	-0.10393	-0.209596	0.0188782	0.00244056	-0.161514	0.0227641	-0.0534146	0.155573	0.055997	0.326677	0.0498138	-0.120279	0.0881417	-0.0609435	-0.0794677	-0.145824	-0.187942	-0.104836	0.0601133	0.30382	0.0276454	0.0716553
CTB-33O18.3	0.320817	-0.126928	0.0612166	-0.0995185	0.00942636	-0.0687121	-0.0340917	-0.133543	-0.104782	0.0953373	0.0352377	0.153753	0.0953929	0.286141	0.00716309	-0.0502294	0.112328	-0.06836	-0.0380446	-0.0331023	-0.114245	-0.0718798	0.0825602	0.206833	-0.0398407	-0.0149516
CTB-35F21.1	0.048595	0.0135175	0.135113	-0.00759107	-0.0490991	-0.0243923	0.0292831	0.0025988	-0.0617414	-0.044849	0.0644227	0.113177	0.0285579	0.0576507	0.0406428	-0.100194	0.031275	0.0173718	0.0658632	-0.0925943	-0.0902744	-0.00706143	0.321238	0.0514986	0.0146153	0.0943137
CTB-39G8.3	0.129374	-0.165488	0.13865	-0.319996	-0.112551	-0.191769	0.0462213	-0.00985316	-0.147339	0.112358	-0.00257427	0.0199345	0.0245222	0.258274	0.0421103	-0.045649	-0.0640063	-0.184449	-0.0562708	-0.163875	-0.280305	-0.210568	-0.0280529	0.291974	-0.0564425	0.00668086
CTB-40H15.4	0.103085	0.126796	0.392794	0.131594	0.101255	-0.0532589	0.0234674	-0.0736328	0.017325	-0.101622	0.0718162	-0.0284019	-0.209335	0.320719	0.0733838	-0.000561406	0.325055	0.00467197	-0.105218	-0.1045	0.0189889	0.22241	0.107233	-0.0790503	0.0228577	-0.0132393
CTB-47B11.3	0.115742	-0.0774226	0.361655	-0.200856	-0.152691	-0.151562	0.25616	0.0272885	-0.160201	-0.0433219	-0.025486	0.00910957	-0.129713	0.203384	0.0585234	-0.153736	0.00635512	-0.154682	-0.18606	-0.257803	-0.191911	-0.0704248	0.0224574	0.163182	-0.0395844	0.0317028
CTB-50L17.16	0.0841765	0.0689202	0.277025	0.014194	-0.0620757	0.0290236	0.0662668	-0.0502884	-0.0350384	0.00124366	0.0811951	-0.0282265	-0.0399123	0.353574	0.182269	0.0197644	0.139406	-0.121273	-0.0183542	-0.0482898	-0.0117728	0.086864	0.0542124	-0.00273026	0.0861939	0.0729062
CTB-50L17.8	0.12506	-0.0342141	0.42203	-0.225324	-0.0680674	-0.200107	0.204241	-0.00587934	-0.11624	-0.00351673	0.0504034	0.123122	-0.176371	0.278172	0.0540129	-0.0742336	0.101468	-0.122083	-0.223261	-0.201228	-0.208114	0.00452081	0.00536189	0.162142	-0.0119376	-0.00102334
CTB-50L17.9	0.238437	-0.066389	0.433379	-0.188935	-0.0938661	-0.220175	0.202848	0.0213223	-0.0807718	-0.0121191	-0.0130332	0.164455	-0.0698003	0.243555	0.0767948	-0.0420436	0.118788	-0.145107	-0.191825	-0.208534	-0.261157	0.0369668	0.061383	0.228738	-0.0114	0.0248968
CTB-75G16.3	0.133013	0.0871437	0.39317	-0.0571642	-0.039838	-0.102419	0.184402	-0.138922	-0.1233	-0.0598625	0.00125462	0.0254685	-0.111667	0.20751	0.138315	-0.149541	0.227006	-0.1631	-0.0652702	-0.113724	0.000224442	0.0726432	0.0423311	0.0609315	-0.0994688	-0.00802282
CTB-89H12.4	0.22764	-0.157488	0.429128	-0.278111	-0.177641	-0.17403	0.265168	0.0692046	-0.169665	-0.0465984	-0.0825071	0.20695	0.0932895	0.381549	0.15675	-0.0368208	-0.0147583	-0.132119	-0.126421	-0.303959	-0.174302	0.000665749	0.0728332	0.261647	-0.0258342	-0.0698471
CTB-96E2.6	-0.0517933	0.135704	0.350929	0.0273861	-0.154455	-0.064002	0.325405	0.0378352	-0.0224708	-0.20801	0.120745	-0.032569	-0.155632	0.0853078	0.0769971	-0.0124206	0.117499	-0.13586	-0.120844	-0.0358166	-0.0135266	-0.0321477	0.0286529	0.00724027	0.0057658	-0.0140486
CTBP1-AS	0.297531	-0.151742	0.363325	-0.222178	-0.130763	-0.18595	0.17367	0.0569511	-0.194894	0.0341076	0.0390074	0.251596	-0.0507922	0.292595	0.125402	-0.0893264	0.0564479	-0.182701	-0.170987	-0.247071	-0.28487	-0.0784634	0.184481	0.351505	0.0114769	0.240955
CTC-1337H24.4	0.196579	0.0641497	0.411752	-0.0313015	0.0328793	-0.0657195	0.00179288	-0.0661953	-0.108045	-0.0951041	0.0915388	-0.00564162	-0.134916	0.335442	0.056548	-0.207728	0.285144	-0.0591947	-0.0974847	-0.0676994	-0.0615862	0.163269	0.0766158	-0.0296968	-0.0298903	0.0344248
CTC-204F22.1	0.00259882	0.164683	0.388705	-0.0462093	-0.126347	-0.0477928	0.423513	0.148575	-0.0390143	-0.0684258	0.0593007	0.0429997	-0.0627997	0.00792102	0.00792063	-0.0354167	0.0283567	-0.0451352	-0.0723692	-0.199081	-0.0604747	-0.0423289	0.103812	0.0616048	-0.0379053	0.0423044
CTC-232P5.3	0.119881	-0.104608	0.134776	-0.0990942	-0.187793	-0.132365	0.144478	-0.0759337	-0.175197	-0.0516634	-0.072466	0.0958209	-0.0565156	0.0746585	0.0134971	-0.062094	-0.0503723	-0.0633788	-0.167592	-0.190757	-0.166255	-0.0707711	-0.0258119	0.332079	-0.0165185	0.0707385
CTC-241N9.1	0.119886	0.00599361	0.239574	0.0965089	-0.0227476	0.0294549	-0.0677298	-0.0116211	-0.0518133	-0.0865505	0.0481308	-0.0703264	-0.0376255	0.368295	0.0885588	-0.0685657	0.135309	0.103836	-0.0292896	-0.125825	0.0668956	0.203596	0.0591765	-0.0497592	-0.0442468	0.0300216
CTC-250I14.3	-0.0482808	0.110024	0.305598	0.0430537	0.0287299	0.0254043	0.233832	0.0804635	0.0348697	-0.141231	0.0248765	-0.00117097	-0.0475368	-0.0579515	-0.0450471	-0.0131264	0.137817	-0.0305671	-0.0805636	0.0949156	0.268609	0.0588037	-0.00107237	-0.152206	0.00332532	-0.0760004
CTC-264O10.2	-0.0495548	-0.0360081	0.0229681	0.00614454	-0.0387548	0.0396663	-0.0209603	-0.0209706	0.0987875	-0.00371353	0.0162215	0.0405475	0.0187563	-0.050063	-0.01424	0.0220386	-0.0199192	0.098854	0.0101125	-0.0119635	-0.020768	-0.00239809	0.438833	0.0104671	0.00657206	0.0296229
CTC-277H1.6	0.168492	-0.0133717	0.448934	-0.0647012	-0.115206	-0.165072	0.232729	0.0948878	-0.152349	-0.0732797	0.0575748	0.0677222	-0.142433	0.233361	0.0318724	-0.053663	0.255203	0.0611307	-0.14385	-0.176026	-0.24325	-0.0473228	0.108238	0.0975557	0.059671	0.0459969
CTC-304I17.2	-0.047522	0.0880001	-0.0117448	-0.0432832	0.0407061	0.21846	-0.00128385	-0.0358623	0.229896	-0.0316474	0.0308168	-0.0243402	-0.0125324	-0.0473968	0.348516	-0.00567279	-0.030823	0.0562412	0.174042	0.163632	0.121698	0.00937534	0.117646	-0.00529097	-0.0422382	-0.0106633
CTC-308K20.1	0.00328755	0.065507	0.338119	0.0984172	-0.0966264	0.0190991	0.150813	0.0629995	-0.0803642	-0.077433	0.0412036	-0.0413813	-0.0577143	0.17646	0.0705031	-0.00132498	0.0999545	-0.0555784	0.0168648	-0.163403	0.0259185	-0.0140872	0.0515007	0.062561	-0.0168356	0.0524575
CTC-336P14.1	0.0804711	0.127239	0.467603	-0.0352326	-0.128238	0.143284	0.213356	0.00203697	0.020935	-0.258883	0.187619	0.0257209	-0.182163	0.162761	0.172016	-0.191314	0.100747	0.0455565	0.104047	-0.102732	0.0640014	0.131446	0.128073	-0.0812414	-0.0326764	-0.0565454
CTC-338M12.4	0.232681	0.0281056	0.274894	0.0484234	-0.115664	-0.0177544	-0.00446674	-0.0583473	-0.108842	-0.00779628	0.0728365	0.051588	0.0376677	0.366674	0.102936	-0.156529	0.19171	0.0947602	-0.0545914	-0.106526	0.0241467	0.0928145	0.054906	0.0152206	-0.0490838	0.102763
CTC-338M12.5	0.0582753	-0.00767569	0.162604	0.177029	0.0346796	-0.023226	-0.0657732	-0.150427	-0.0588094	-0.229916	0.0642097	-0.104313	-0.0815823	0.188978	0.0792098	0.0718733	0.2009	0.0795284	-0.0608456	-0.0772	0.138732	0.31642	-0.0749183	-0.119914	-0.0410379	-0.094221
CTC-338M12.6	0.189082	-0.0580146	0.30728	-0.150604	-0.0375972	-0.055872	0.028458	-0.139636	-0.0904097	-0.00769799	0.000190743	0.0285371	-0.130121	0.198447	0.0393953	-0.032285	0.150371	-0.0220443	-0.0850964	-0.12961	-0.0658044	0.106932	0.00763471	0.129928	0.0368827	-0.0742155
CTC-340I23.2	-0.0890924	0.119368	-0.0143998	-0.046257	0.0278026	0.232273	-0.0141768	-0.0409031	0.221667	0.0253515	-0.0191122	-0.0334299	0.00594187	-0.080815	0.396638	0.0223367	-0.0621212	0.02722	0.158042	0.179589	0.195682	0.0387621	-0.0117133	-0.00333078	-0.0680574	-0.0404241
CTC-343N3.1	0.13013	-0.0625606	0.141512	-0.150556	-0.0538145	-0.0521622	0.201979	0.0871438	-0.152888	0.0616291	0.0383516	0.355348	0.0563073	0.107835	0.0599523	-0.0270556	-0.0540589	-0.0427494	-0.042848	-0.116748	-0.212535	-0.0121039	0.171324	0.251907	-0.0328719	0.114365
CTC-378H22.2	-0.0562485	-0.0251427	-0.0367593	0.0589643	0.0180532	0.0916192	-0.0487856	0.0177205	0.125161	-0.0623381	0.0329155	0.0521742	0.0155281	-0.0543814	-0.0167949	0.0556295	-0.015458	0.155246	0.048472	0.0413227	0.00766097	0.0359192	0.550528	-0.0564279	0.0169613	0.00160825
CTC-400I9.2	0.00141622	0.082371	-0.00652774	0.0143725	-0.0375936	0.126355	-0.015647	-0.0329716	0.102918	-0.0547219	0.131024	0.0206077	-0.0103788	0.0837923	-0.0200861	0.0487007	0.0206024	0.0899585	-0.0199002	-0.00968022	-0.0287889	0.0100348	0.346324	0.00642664	0.0253786	-0.0281197
CTC-428H11.2	0.10314	-0.025258	0.344233	-0.109624	-0.197067	-0.163512	0.246509	-0.0609125	0.0323973	-0.194154	0.0366162	0.0782818	-0.168854	0.146951	0.0445559	-0.211145	0.132179	-0.180061	-0.0720902	-0.262287	-0.0646082	0.0484911	-0.0166161	0.08992	-0.0438127	-0.146311
CTC-429P9.1	0.0647218	0.0224696	0.186015	-0.0456519	-0.159098	0.0316231	0.388758	0.0610234	-0.111264	-0.0821016	0.108507	0.0701634	0.0268834	0.063561	0.318086	0.0427185	0.0341196	-0.0875951	-0.00198645	-0.117876	-0.0782192	0.0215377	0.0497036	0.0679985	-0.0413026	0.101832
CTC-429P9.2	0.079962	-0.0537885	0.0224415	-0.089351	-0.119265	0.0275846	0.243268	0.0477212	-0.120628	-0.00269817	0.103552	0.0866636	0.0923754	0.0993609	0.363195	0.0504444	-0.0441493	-0.0590113	0.0839338	-0.100043	-0.141112	-0.046315	0.106959	0.164987	-0.0600486	0.101931
CTC-429P9.3	0.0506906	0.0709374	0.275355	0.0536576	-0.167839	-0.0261416	0.369252	0.0151012	-0.0802768	-0.19885	0.150552	-0.0217856	-0.0985376	0.0347286	0.273975	-0.0713873	0.122424	-0.160812	-0.0578659	-0.0725941	-0.0365738	0.0851202	0.01477	0.0155847	-0.0464257	-0.00601329
CTC-429P9.5	0.0347604	0.00365317	0.203866	-0.0810126	-0.183081	0.0143107	0.408051	0.0666695	-0.135949	-0.0997864	0.0826298	0.0719319	0.0440024	0.104438	0.301814	0.0359344	0.00413824	-0.096124	-0.0090615	-0.103389	-0.0830915	-0.00456998	0.0598829	0.111734	-0.0411258	0.068596
CTC-435M10.12	0.123503	0.129303	0.44751	0.0466945	-0.145317	-0.0180951	0.283733	-0.055397	-0.0203387	-0.114534	0.216177	0.142718	-0.163531	0.120406	0.161656	-0.168598	0.193134	-0.0219514	-0.0120927	-0.125512	-0.158483	0.0318454	0.195024	0.137862	-0.099295	0.124828
CTC-444N24.7	0.0720217	-0.0677436	0.113222	-0.133878	-0.000968246	-0.0544936	0.187985	0.0678588	-0.0253004	-0.0589854	-0.0293854	0.410891	0.0520161	0.128445	0.0116246	0.0817478	0.0349088	0.102263	-0.0712036	-0.117984	-0.05249	-0.0338595	0.105024	0.18367	0.0447954	0.14506
CTC-453G23.7	0.0417202	0.112924	0.315168	0.0582597	-0.0692023	0.00956721	0.14666	0.125905	-0.100034	-0.0371985	0.0693044	0.0716073	-0.0447324	0.213371	0.0582283	0.0125819	0.0791368	0.010263	-0.0735252	-0.0846308	-0.0840013	0.0380166	0.109364	0.0840443	0.0643226	0.12623
CTC-457E21.1	-0.0621193	0.0624525	0.365208	0.0802011	-0.0628731	0.0382937	0.217637	0.00104429	0.0172639	-0.205955	0.102916	0.0240843	-0.10496	0.11181	0.132401	-0.0719414	0.131173	0.0322772	-0.0187036	0.0176302	0.0403156	-0.0315269	0.171548	-0.0358214	0.0102526	-0.0156009
CTC-458G6.2	0.00440469	-0.0353275	0.0483467	-0.00498468	-0.108292	0.0155006	0.118985	0.146048	0.014801	-0.0233131	-0.0649673	-0.00361803	0.08054	0.00126681	-0.0258015	-0.00314883	-0.0483837	-0.0386185	-0.0590089	-0.0991828	0.0536336	-0.0673548	-0.00958582	0.0544045	0.422593	-0.0293639
CTC-458G6.4	0.0626172	-0.0455137	0.0634819	-0.00130067	-0.0326753	0.022484	0.104249	0.0902519	-0.0109851	0.00392925	-0.0539749	0.0245286	0.15085	0.108275	-0.0166595	0.0682534	-0.0261566	-0.038997	-0.0934403	-0.0294526	0.02216	-0.00594781	-0.0374855	-0.000513114	0.354958	-0.0285769
CTC-458I2.2	0.164936	-0.133084	0.202509	-0.148767	-0.058758	-0.102732	0.113272	-0.000826426	-0.153151	-0.017234	0.0451577	0.308267	0.0773136	0.146679	0.0664866	-0.0504407	-0.0178381	-0.107957	-0.025681	-0.182068	-0.175781	-0.079132	0.133807	0.261555	0.0444168	0.0927798
CTC-459M5.2	0.226552	-0.104434	0.314996	-0.211813	-0.208784	-0.18906	0.178622	-0.0706578	-0.217613	-0.0354257	-0.000399663	0.0769754	-0.0887074	0.274281	0.0663202	-0.1061	0.0881782	-0.119414	-0.125356	-0.216323	-0.275686	-0.061053	0.033203	0.248452	-0.0285876	0.00896427
CTC-479C5.10	0.237864	-0.0990569	0.387007	-0.165496	-0.0674712	-0.155706	0.0599496	-0.0544467	-0.0840724	-0.0630048	0.150638	0.0889462	-0.201841	0.218625	0.0915506	-0.17159	0.247667	0.00877392	-0.151712	-0.188769	-0.280387	-0.0335617	0.0592706	0.160812	-0.0217741	-0.0162481
CTC-482H14.5	0.141467	-0.0518423	0.339596	-0.211691	-0.0965596	-0.0795632	0.144378	0.0241971	-0.0891608	-0.068453	0.13956	0.162526	-0.0630823	0.196887	0.0587448	0.014072	0.0864191	-0.0861293	-0.0957297	-0.162077	-0.120908	-0.00366558	0.0783665	0.157581	0.0492699	-0.0145996
CTC-487M23.6	0.102891	0.110091	0.397629	-0.0353269	-0.145796	-0.0860927	0.298756	0.0707278	-0.180113	-0.109166	-0.0261363	0.106805	-0.0517846	0.109384	0.0636492	-0.137472	0.102823	-0.0610314	-0.221063	-0.178441	-0.0614117	0.0636623	0.0348833	0.0416555	-0.0388948	-0.112644
CTC-490G23.4	0.0139245	0.0489615	0.301247	-0.0175842	0.00885817	-0.0373961	0.127639	-0.0659474	-0.0644799	-0.0469927	0.124832	0.0279512	-0.128044	0.217136	0.0199543	-0.0123149	0.202072	-0.0171203	-0.0455847	-0.0404622	0.017226	0.0134169	0.0900708	-0.0513346	0.0262487	0.00815056
CTC-492K19.7	-0.0735185	0.181729	0.0540549	0.0812509	0.0774519	0.351579	-0.0339395	-0.0505164	0.254429	-0.096983	0.132704	-0.02729	-0.0498648	-0.0323824	0.490695	-0.0334253	0.017288	0.082088	0.230554	0.258393	0.259135	0.15998	0.00955798	-0.123623	-0.0795063	-0.049506
CTC-493L21.1	-0.0475698	0.17272	0.0686216	0.00372014	0.0599304	0.29482	0.029165	0.00345344	0.218974	-0.0410432	0.0897275	-0.0318258	-0.031889	-0.0283995	0.438505	-0.00592639	-0.011604	0.02677	0.174706	0.205735	0.195958	0.0510079	-0.0192791	-0.0819798	-0.045495	-0.0335915
CTC-499B15.6	0.114138	-0.0404672	0.253173	-0.175146	-0.11617	-0.0972734	0.331308	0.0104944	-0.0593805	0.0092895	-0.00622115	0.254534	-0.0689693	0.181346	0.0482727	-0.05113	0.013916	-0.0724615	-0.0873177	-0.180072	-0.196324	-0.0561934	0.0893409	0.158879	-0.101402	0.101309
CTC-510F12.2	0.042027	0.015865	0.340961	0.00366491	-0.183233	-0.0864936	0.233577	0.0347153	0.0103954	-0.168324	0.0551387	-0.00151973	-0.163437	0.204608	0.140171	-0.192134	0.0489816	-0.0495966	-0.0526653	-0.0635651	-0.0472231	0.00250278	0.0501117	0.0381066	-0.0346763	-0.06937
CTC-510F12.3	0.0819536	0.0918616	0.310444	-0.0383237	-0.114721	-0.0483811	0.374211	0.00545308	-0.0300428	-0.117008	0.0666865	0.0294497	-0.09018	0.110236	0.0658806	-0.13199	0.0207751	-0.0786616	-0.0967316	-0.0757306	-0.0063473	-0.0194651	0.0328645	-0.0035091	0.0211398	0.0869463
CTC-510F12.7	-0.0353595	-0.000239668	0.350354	0.0470606	-0.104416	-0.00791899	0.241341	0.069502	-0.0173513	-0.169028	-0.0196937	-0.0456148	-0.166768	0.105303	0.0129703	-0.146574	0.0734892	-0.017263	-0.0985421	0.0499907	0.121032	0.0978127	-0.0286449	-0.162523	0.0233818	-0.105161
CTC-523E23.11	-0.0895089	0.202233	0.0382327	0.0715811	0.0214702	0.322966	0.0111772	-0.0355706	0.206737	-0.100438	0.0732941	-0.0458335	0.0251125	-0.00235009	0.410798	-0.0166289	-0.0109258	0.141823	0.223838	0.234688	0.257859	0.0941111	0.0250702	-0.162383	-0.0306711	-0.0429013
CTC-523E23.4	-0.0803727	0.125333	-0.0189702	0.0337145	0.0304085	0.233452	0.0594621	0.0310493	0.174097	0.0839715	0.011356	0.0863052	-0.000756915	-0.0836061	0.306493	-0.0495676	-0.126007	0.118031	0.197061	0.116118	0.0594384	0.0185173	0.110295	-0.0351864	-0.024284	0.00582689
CTC-523E23.5	-0.0194722	0.143277	0.145388	-0.00161635	-0.00862813	0.202796	0.1071	-0.0296967	0.117229	-0.0550895	0.0178833	0.0582592	-0.00324233	0.103145	0.342715	-0.045301	-0.000561026	0.122584	0.161868	0.129588	0.128441	0.0458948	0.0768789	-0.0614133	-0.0478874	-0.0215878
CTC-523E23.6	-0.054708	0.156051	0.0228487	0.0381484	0.0457797	0.340576	0.0539403	0.0298533	0.180133	0.00235903	0.100625	0.0435155	0.0268694	-0.0591318	0.567104	-0.0124671	-0.037297	0.0735253	0.212383	0.17633	0.166187	0.090028	0.041263	-0.0332835	-0.0776989	0.0219031
CTC-524C5.2	0.143647	0.0419154	0.46266	-0.147103	-0.147883	-0.0929856	0.26708	0.118949	-0.0592961	-0.0439395	0.118503	0.16892	-0.107079	0.312742	0.157954	-0.0986335	0.139661	-0.195544	-0.0650041	-0.257952	-0.100733	-0.00642704	0.106517	0.119379	-0.0547337	0.0857146
CTC-529I10.1	0.0725264	-0.0196161	0.397095	-0.205027	-0.216589	-0.113185	0.293947	0.0730886	-0.122394	-0.0772555	0.0654749	0.176263	-0.0565026	0.174255	0.10151	-0.0614735	0.0380438	-0.176052	-0.0889236	-0.340924	-0.100434	-0.00455389	0.0697032	0.18421	0.0378865	-0.00253742
CTC-529I10.2	0.107141	0.0174108	0.430113	-0.254505	-0.21367	-0.163715	0.395104	0.163658	-0.0590475	-0.0759545	0.0530267	0.13348	-0.0780443	0.279218	0.0300852	-0.0354358	0.0327309	-0.222702	-0.149326	-0.328904	-0.206781	-0.0567009	0.0777644	0.124242	0.0929468	0.00691091
CTC-542B22.2	0.119162	0.0459505	0.388382	-0.231149	-0.194848	-0.0963344	0.336764	0.067834	-0.0731006	0.0385825	0.0265164	0.131176	-0.043472	0.28918	0.136039	-0.00620078	0.0944522	-0.11559	-0.0200243	-0.209399	-0.151868	-0.0657564	0.132603	0.174935	-0.0645204	-0.00277652
CTC-546K23.1	-0.0721467	0.178009	-0.0211604	-0.0157569	0.081161	0.339582	-0.0143511	0.102958	0.237575	-0.00285408	0.0841362	-0.0229857	0.02621	-0.0894643	0.434899	0.0317305	-0.0451424	0.0805592	0.21823	0.254611	0.24172	0.0891568	0.0239644	-0.100279	-0.0133828	-0.0463515
CTC-546K23.2	-0.0679791	0.172473	-0.0303237	-0.00775699	0.080876	0.328726	-0.0102476	0.123946	0.215855	0.0124762	0.0870012	-0.0306788	0.0282525	-0.0983039	0.418373	0.0529495	-0.0249181	0.0627485	0.212894	0.234339	0.246059	0.117405	0.0116943	-0.0965772	-0.00453659	-0.0528473
CTC-548K16.2	-0.105612	0.117518	0.00294621	0.0266173	0.0963356	0.351971	0.0816497	-0.0114096	0.226555	-0.0793708	0.0635157	0.0221523	0.00325396	-0.117289	0.176631	-0.0582709	-0.100575	0.0681764	0.187006	0.093131	0.142428	-0.0666872	0.0647232	-0.120965	-0.0770553	0.0171723
CTC-548K16.6	0.122298	0.00361006	0.368751	-0.0896617	-0.179267	-0.122151	0.33847	0.126718	-0.0620492	-0.0365495	0.0113608	0.102379	-0.0241769	0.26808	0.165492	-0.0492684	0.0878652	-0.143288	-0.0877157	-0.234435	-0.087769	-0.0713743	0.0750904	0.0872148	-0.0400803	0.0732969
CTC-550B14.7	0.263459	-0.150333	0.114438	-0.204158	-0.0756589	-0.271016	0.0848195	-0.054228	-0.255143	0.0820062	-0.042344	0.161871	0.052893	0.196601	0.0494334	0.0126663	0.133012	-0.118444	-0.116721	-0.166006	-0.230768	-0.0662415	0.0310755	0.328442	-0.0625754	0.11159
CTC-559E9.6	0.0384371	0.143368	0.346449	0.0310874	-0.10645	-0.0166287	0.173497	-0.101565	-0.105807	-0.155625	0.173578	-0.0165409	-0.0830304	0.195966	0.120013	-0.058217	0.153253	-0.0221509	0.0435196	-0.00888042	0.0462338	0.0677904	0.0495575	0.0126778	-0.0916114	-0.0324218
CTD-2002H8.2	0.147109	-0.074156	0.386321	-0.254467	-0.188493	-0.180313	0.332757	0.0392121	-0.184585	0.048929	0.0135943	0.158099	-0.0100582	0.395739	0.144192	0.0583944	0.0239486	-0.119045	-0.0825932	-0.276008	-0.265491	-0.123655	0.124521	0.262496	-0.085451	0.0303071
CTD-2002J20.1	0.0899071	0.0238106	0.453388	-0.21096	-0.0981189	-0.0555286	0.272605	0.0121102	-0.0369105	-0.156772	0.0271022	0.105126	-0.0868111	0.200933	0.0165213	-0.0322953	0.0504752	-0.0656614	-0.0688788	-0.185665	-0.107432	0.0451871	-0.0507318	0.00636906	-0.00283281	0.0523263
CTD-2006H14.2	0.20615	0.0184436	0.486917	-0.0945201	-0.261162	-0.0916218	0.449147	0.138478	-0.132831	-0.131839	0.0356391	0.071139	0.147035	0.192405	0.0523736	-0.113161	0.0508188	-0.112613	-0.204589	-0.243428	-0.116527	0.0474458	0.0708484	0.120137	0.0602516	-0.0107526
CTD-2008P7.10	-0.0324585	0.0683067	0.304906	-0.077273	-0.0798679	-0.0232745	0.290411	0.0398328	-0.00576345	-0.106603	-0.00238149	0.00939298	-0.143675	0.1843	0.0728713	0.0115175	0.106791	-0.143636	-0.0696424	0.0778202	0.0743645	0.0425067	0.0233007	-0.0384545	-0.0345749	-0.0513835
CTD-2011F17.2	0.0268537	0.0188765	0.242412	-0.163645	-0.143591	-0.0871436	0.205967	0.120873	-0.0501701	0.0648149	-0.018745	0.102641	0.00366911	0.419358	0.0371583	-0.0299688	-0.0470017	-0.0338756	-0.0571902	-0.0658791	-0.143722	-0.0696979	0.0583447	0.103734	0.0330067	0.0146358
CTD-2012K14.7	0.0246021	0.0323766	0.250626	0.141184	0.0734015	0.0685313	-0.00706393	-0.0267631	0.127275	-0.105667	0.0914922	0.132305	-0.114588	0.158478	0.109799	-0.000365261	0.183456	0.322117	-0.00641067	-0.0189476	-0.00066232	0.193702	0.297976	-0.0879858	-0.0507739	0.0514257
CTD-2013N17.6	0.171535	-0.00526391	0.381716	-0.190897	-0.168237	-0.116827	0.366896	0.0938928	-0.176228	0.0158134	0.0664029	0.0775271	-0.111886	0.228424	0.237058	-0.0355573	0.0978096	-0.144528	-0.0526614	-0.241441	-0.252132	-0.0484312	0.122189	0.201431	-0.0626657	0.0211252
CTD-2013N17.7	-0.0029105	0.0640349	0.350492	0.0077837	-0.0894634	-0.0170929	0.298953	0.116345	-0.0692657	-0.0884506	0.0888408	0.00701641	-0.0621569	0.11036	0.171661	-0.0491566	0.0768348	-0.0827582	-0.0292178	-0.10015	-0.0327685	0.0235954	0.0856216	-0.0157398	-0.0167373	0.0484247
CTD-2013N24.2	0.146003	-0.0335857	0.433681	-0.185695	-0.160992	-0.155817	0.264889	0.0124488	-0.0783054	-0.144617	0.0370738	0.0828021	-0.102512	0.372636	0.0865695	-0.0634801	0.0103152	-0.0743868	-0.113862	-0.21036	-0.147357	0.00796774	0.0525662	0.144762	-0.0539881	0.0740262
CTD-2014D20.1	0.434446	-0.0378563	0.42883	-0.210585	-0.175595	-0.179456	0.298499	0.0184734	-0.178247	-0.0807058	-0.0739475	0.0239705	0.0739469	0.301737	-0.0125716	0.00117575	0.0563805	-0.230478	-0.286285	-0.294261	-0.187312	-0.0153883	-0.0207766	0.129588	0.0839306	-0.0131421
CTD-2017C7.1	0.150255	-0.00987725	0.439699	-0.127441	-0.126281	-0.202049	0.312484	0.0722169	-0.15553	-0.0596592	-0.0656146	0.0410629	-0.126121	0.259082	0.0357584	0.0892828	0.2329	-0.145803	-0.254568	-0.204625	-0.193331	0.0314951	-0.0338293	0.0844321	0.0994661	0.0111765
CTD-2017D11.1	0.0934275	0.0163494	0.252933	0.00714014	-0.065856	-0.08285	0.122426	-0.0281918	-0.0419141	-0.0213376	0.154686	0.0899878	-0.010931	0.303671	0.201808	-0.0475276	0.0208302	-0.00826026	-0.0259566	-0.1148	-0.12634	-0.0059701	0.125616	0.07184	-0.04422	0.164569
CTD-2017D11.2	0.121807	0.0363628	0.49517	-0.11993	-0.150996	-0.179295	0.307432	0.0854927	-0.162898	0.00193669	0.11338	0.0966956	-0.0755337	0.349881	0.118056	-0.0554401	0.0525437	-0.156668	-0.148211	-0.197924	-0.214613	-0.0256079	0.0745923	0.148007	0.0257543	0.118286
CTD-2017F17.1	0.219195	0.0472072	0.38744	-0.0769841	-0.128873	-0.114188	0.197977	-0.0623381	-0.116505	-0.130277	0.0683894	0.065697	-0.0870355	0.198086	-0.00135926	-0.119785	0.167429	-0.175089	-0.166697	-0.156986	-0.180079	0.0145286	0.0586205	0.17655	-0.0407541	0.0474474
CTD-2017F17.2	0.243262	0.0681871	0.489853	-0.162401	-0.131849	-0.191677	0.285994	0.0748459	-0.177294	-0.0349735	-0.0263846	-0.00980937	-0.0490112	0.32704	0.0228648	-0.0579373	0.135424	-0.239188	-0.228483	-0.225927	-0.126037	-0.0118746	-0.0155973	0.121499	0.0899382	-0.0564099
CTD-2020K17.3	0.107546	0.0261823	0.346713	-0.0417854	-0.0800694	-0.0810428	0.16034	0.000254831	-0.124443	0.0128066	0.00605453	-0.0260345	-0.138666	0.217449	0.0604658	-0.085796	0.151036	-0.00946267	-0.0477703	-0.0981611	-0.076081	0.1228	0.042847	0.11488	-0.0613038	-0.017116
CTD-2021H9.3	-0.0977068	0.230983	-0.0218665	0.203454	0.086385	0.327383	-0.0183034	0.0927672	0.111998	-0.0171281	0.20023	0.0129219	-0.0280762	-0.134749	0.0758029	0.0136886	-0.0524486	0.0452144	0.109693	0.144896	0.18978	0.101526	0.01624	-0.15608	-0.00673671	0.0697327
CTD-2024F21.1	0.204431	-0.069225	0.458022	-0.102154	-0.168874	-0.155697	0.128238	-0.016107	-0.0831031	-0.0660693	0.109133	0.0499276	-0.0199605	0.390067	0.119416	-0.146541	0.151391	-0.0586431	-0.0740831	-0.171774	-0.110649	-0.000247346	0.0888889	0.0678432	-0.0193881	-0.024983
CTD-2024I7.13	0.273619	-0.16456	0.324933	-0.269545	-0.138225	-0.183324	0.0602723	-0.00207397	-0.155849	-0.0499014	-0.0536739	0.160513	0.0195268	0.180505	0.0558488	-0.0744052	0.0974638	-0.143057	-0.182105	-0.247245	-0.170779	-0.0211903	0.0322907	0.288188	0.0133755	0.053114
CTD-2024I7.18	0.0524459	-0.00872903	0.415533	-0.0651402	-0.150371	-0.07519	0.33017	0.116913	-0.14359	-0.0990486	0.0089864	0.0278751	-0.0134835	0.222533	0.00616821	-0.0324064	0.0689794	-0.0500439	-0.128129	-0.226414	-0.134742	-0.0750477	0.0760901	0.0881269	0.0857265	-0.0247187
CTD-2026D20.2	0.134998	0.0386411	0.356601	-0.0953448	-0.100463	-0.0520458	0.288365	0.126648	-0.0408986	-0.0970273	0.00130296	0.0617296	-0.0814703	0.136527	0.05861	-0.181327	0.0328769	-0.103357	-0.0394677	-0.194809	-0.110543	-0.0159055	0.158205	0.11861	-0.0770317	0.0930623
CTD-2026K11.5	0.195478	-0.0736898	0.348249	-0.138482	-0.114028	-0.120429	0.108751	0.0205288	-0.102055	-0.129214	-0.00584305	-0.0014714	0.0663692	0.248317	0.0135467	-0.0547964	0.0688968	-0.102633	-0.15506	-0.179385	-0.115911	-0.0356052	0.015856	0.180415	-0.0769844	0.0293104
CTD-2026K11.6	0.21172	-0.110581	0.315713	-0.229504	-0.130901	-0.114861	0.079589	-0.0019346	-0.0872381	-0.0241634	0.147362	0.088813	-0.0336378	0.189392	0.0517205	-0.136478	0.108893	-0.0855085	-0.0683812	-0.170999	-0.213797	-0.0455502	0.0998257	0.24049	0.00120952	0.0031263
CTD-2027I19.3	0.025366	0.174933	0.490746	0.0894966	-0.141913	-0.0212812	0.401343	0.0364296	-0.113644	-0.160457	0.147378	-0.00309591	-0.230651	0.140181	0.130321	-0.090789	0.148987	-0.114135	-0.103426	-0.115008	-0.0395905	0.0724023	0.0525473	-0.0201538	-0.0256468	0.0392726
CTD-2033D15.3	0.0645247	-0.178619	-0.0416651	-0.210907	-0.15479	-0.215425	0.136192	-0.0120166	-0.123405	-0.00370522	-0.13954	0.164595	0.0320013	0.0163321	-0.0622498	-0.00206919	-0.0658017	-0.152177	-0.0967298	-0.19677	-0.235736	-0.169576	-0.0468625	0.376446	0.00289317	0.0409909
CTD-2047H16.2	0.20588	-0.0400541	0.335312	-0.21504	-0.0863574	-0.253147	0.11284	0.115012	-0.150214	0.194379	-0.103083	0.0814775	0.0127923	0.271151	0.0281993	-0.0295298	0.0735686	-0.204344	-0.239621	-0.186371	-0.128695	0.100544	-0.0680957	0.135336	-0.0490907	-0.081086
CTD-2047H16.3	0.193222	0.0506876	0.467377	-0.105816	-0.117924	-0.124203	0.264704	0.157806	-0.153437	-0.054626	0.088223	0.0952825	-0.0786017	0.203255	0.11144	-0.150293	0.106156	-0.141699	-0.189366	-0.228777	-0.170162	0.0169179	0.0960836	0.152627	0.0409262	0.13224
CTD-2047H16.4	0.220978	-0.0444968	0.318246	-0.13363	-0.098423	-0.0751877	0.243089	0.122539	-0.218712	0.0452366	0.0458011	0.216729	-0.034882	0.263109	0.102324	-0.100638	0.0539509	-0.0676286	-0.140487	-0.260017	-0.261379	0.0222098	0.162282	0.292663	-0.0444971	0.25256
CTD-2047H16.5	0.113176	0.124234	0.366153	0.0738873	-0.0959763	0.00604021	0.273565	0.0989115	-0.150526	-0.12582	0.0753468	0.0531083	0.0151183	0.208813	0.0710131	-0.151066	0.00324471	-0.0772266	-0.124525	-0.121844	-0.0499264	0.0774007	0.148896	0.0758065	0.00201335	0.177633
CTD-2049O4.1	0.14492	0.00536088	0.408736	-0.0531146	-0.117592	-0.061534	0.325143	0.038352	-0.130421	0.0263738	0.0557619	0.194884	-0.0487586	0.110342	0.0512179	0.00134978	0.125827	-0.0975251	-0.16705	-0.175182	-0.17405	0.011379	0.118095	0.19226	0.0298782	0.105597
CTD-2083E4.4	0.303388	0.0387484	0.240946	0.0635061	0.0516092	-0.0731478	0.0450581	0.0447946	-0.110163	-0.0181261	0.0321114	0.0815785	0.00858592	0.278702	0.0533943	-0.0485975	0.120724	0.024469	0.0702132	-0.0860536	-0.0105892	0.101188	0.0913977	-0.0132525	-0.0888501	0.0813079
CTD-2083E4.6	0.0172947	0.140487	0.0707942	0.262612	0.196622	0.213007	-0.0587532	-0.00150017	-0.00992182	-0.145534	0.0685915	0.00748651	-0.0706197	0.0741423	0.0783625	0.0618681	0.133111	0.154359	0.0862179	0.0660989	0.0841713	0.310811	0.0933662	-0.128631	-0.0123066	0.0431935
CTD-2083E4.7	0.0291597	0.304659	0.0866705	0.189844	-0.000643469	0.303453	0.178128	-0.0320697	0.0343517	-0.103137	0.106539	0.1039	-0.160622	-0.0642761	0.0328082	-0.0858514	0.0709485	0.142552	0.157079	0.182088	0.0626742	0.0609594	0.176041	-0.173162	-0.0548786	0.231816
CTD-2105E13.15	0.325081	0.0657716	0.183765	0.0672651	0.103635	-0.0389085	0.0459624	-0.0402757	-0.0568165	-0.013048	0.0987042	-0.00382798	-0.17071	0.0643689	0.0298595	-0.0404154	0.342027	-0.0936019	-0.0453993	0.0800121	-0.0555506	0.162467	0.0671667	0.0249508	0.0897209	0.189277
CTD-2132N18.4	0.042564	0.230168	0.313543	0.186796	-0.067911	0.0130021	0.212911	-0.0375176	-0.049462	-0.0831711	0.0452008	0.0396566	-0.184781	0.17654	0.121726	-0.077983	0.275408	0.10551	-0.00802946	0.0142614	0.00944503	0.123589	0.0353837	-0.0877682	-0.166138	0.0504052
CTD-2134A5.4	0.144591	0.0238193	0.275778	0.0336279	0.0703593	0.0979298	-0.0349854	-0.0710668	-0.0665903	-0.0561382	0.139951	0.0505522	0.0329713	0.110012	0.124566	0.135165	0.321038	0.04821	0.0657928	0.0183121	0.0571527	0.196848	-0.0241094	-0.0782052	0.0243519	-0.123942
CTD-2143L24.1	0.0560876	0.0249496	0.134564	0.085567	0.121799	-0.00527045	0.0177509	0.0260676	0.0403895	-0.0469933	-0.0690366	0.0425656	0.00432695	0.0757966	0.0716643	0.0191689	0.0500952	0.0101969	-0.0398654	-0.00985597	0.0334193	0.178519	0.336797	0.00940518	0.0890993	-0.0145834
CTD-2144E22.8	-0.0419948	0.144287	-0.00907236	0.0151543	0.0477908	0.290488	-0.0151635	0.00285808	0.235037	-0.0483285	0.0428095	-0.0174242	0.0143156	-0.0693531	0.461565	-0.016787	-0.0281695	0.0553478	0.182988	0.262819	0.215289	0.0631672	-0.009772	-0.0580922	-0.0511499	-0.0337473
CTD-2145A24.4	-0.0633243	0.18052	0.308772	0.0783202	-0.074511	-0.0374475	0.291014	0.0910972	0.115024	-0.158951	0.137369	0.0548029	-0.138529	0.0705134	-0.00746194	-0.0545995	0.123929	-0.10556	-0.134963	-0.0747397	0.0521599	0.0431021	0.00881465	-0.121816	0.0761833	-0.083677
CTD-2161F6.2	-0.0404574	-0.0373551	-0.0434672	0.072804	0.0016047	0.150152	-0.0668443	-0.0137533	0.110618	-0.0966169	0.0832812	-0.0204476	0.0376988	-0.0550126	-0.0272757	0.0194671	-0.0155409	0.167623	0.128684	0.00759194	0.064237	0.00409933	0.422179	-0.0747019	-0.0170856	-0.00963696
CTD-2162K18.3	-0.0678277	0.138879	0.0739163	0.00483059	0.096271	0.437149	0.0881097	0.0526944	0.165945	-0.0663948	0.128523	0.0884765	0.024289	-0.0544262	0.303148	0.0193279	-0.0512119	0.10558	0.208072	0.15667	0.185762	0.0685719	0.252249	-0.0312418	-0.0899892	0.0580154
CTD-2162K18.4	-0.0936831	0.215307	0.0153042	0.0868066	0.111121	0.459424	0.00701402	0.00896325	0.279811	-0.0546806	0.14148	0.0333401	-0.0201374	-0.139537	0.417216	0.00755399	-0.0411588	0.119884	0.246441	0.277463	0.267763	0.10673	0.152661	-0.101424	-0.0794561	0.0374769
CTD-2165H16.4	0.181073	0.0590633	0.400734	0.0751536	0.0841247	-0.0997276	0.014491	0.00714698	-0.0407118	0.0246127	0.0564384	-0.00570837	-0.0903227	0.393966	0.133024	0.00895217	0.238485	-0.0200534	-0.0734427	-0.124317	-0.0384626	0.226619	0.0463888	-0.0147411	-0.0589847	-0.0670755
CTD-2184C24.2	0.162031	-0.0292981	0.300431	-0.147886	-0.0281966	-0.0963552	-0.0327655	-0.0526595	-0.0108984	-0.142683	0.0754374	-0.0338252	-0.108374	0.341675	0.0892129	-0.0575121	0.122314	-0.0119694	-0.124514	-0.0929423	-0.058832	0.0846528	0.0227015	-0.0436395	0.112222	-0.0395726
CTD-2184D3.5	0.187457	-0.14799	0.222872	-0.345431	-0.0568644	-0.0624569	0.192045	0.0470141	-0.101507	0.0232802	-0.0361146	0.30543	0.0999012	0.212602	0.0578335	0.0212134	-0.04775	-0.187696	-0.0715731	-0.226157	-0.209273	-0.115877	-0.00611276	0.266226	0.00251912	-0.0174476
CTD-2189E23.2	0.0777898	-0.0524692	0.3069	-0.0843519	-0.00980666	0.019572	0.216406	0.121351	-0.0350755	-0.0791479	0.0269468	0.16922	-0.0127829	0.109616	0.0794634	-0.0464294	0.0282316	-0.0667563	-0.0201227	-0.145095	-0.0198426	0.023558	0.0263256	0.0642904	0.0383721	0.0296058
CTD-2192J16.26	0.0451524	0.143128	0.354577	0.0427457	-0.0795701	-0.0415736	0.279111	0.0627364	0.0300785	-0.0726452	0.0364965	0.0223942	-0.0532591	0.0660401	0.0493579	-0.0247231	0.0715028	-0.0950933	-0.063924	0.00174443	0.0777321	0.111828	0.0654209	0.0231058	-0.0417821	0.0200995
CTD-2194D22.3	-0.0786587	0.060067	-0.055966	0.0608044	0.0773142	0.10261	-0.0472811	0.0280876	0.0781106	0.00106868	0.0275011	0.090977	0.00805974	-0.0790504	-0.0593908	0.0627177	0.0220267	0.0975038	0.0464692	0.0735745	0.023989	0.00127538	0.338507	-0.0712227	0.0122411	-0.00507018
CTD-2194D22.4	-0.0703993	0.0322289	-0.0400125	0.0768248	0.0118248	0.0961114	-0.000861192	0.0850711	-0.0043926	0.0102769	-0.00692292	0.0770102	0.045441	-0.0609391	-0.0432598	-0.0136383	0.00836902	0.0979276	0.0268126	-0.0351967	0.0271065	-0.0267139	0.322595	-0.0267425	-0.0541569	0.0157067
CTD-2194L12.3	0.0339584	0.02974	0.054668	-0.0102317	0.122663	0.327487	-0.00870324	-0.00439595	-0.00697258	-0.0873853	0.12461	-0.0710442	0.00144283	-0.0287828	0.00753861	-0.0237531	0.0191139	0.0532901	0.152951	-0.0392697	0.122684	-0.0459166	0.0521741	-0.00642506	-0.0824063	0.0118208
CTD-2195B23.3	0.049387	-0.0943167	0.0699445	-0.176113	-0.170093	-0.12359	0.183962	0.0419489	-0.0481075	-0.0237993	-0.11663	0.00794906	0.0255208	0.0809079	0.0580205	-0.0217642	-0.0678572	-0.0961679	-0.0680249	-0.140128	-0.165133	-0.190787	0.000710807	0.30509	-0.0126217	0.0581617
CTD-2196E14.3	0.0836951	-0.0301196	0.330308	-0.186115	-0.0632874	-0.0489687	0.172332	0.156692	-0.0728129	-0.0245008	0.0277896	0.037683	-0.12249	0.252456	0.0865826	-0.0260531	-0.0466813	-0.0578431	-0.0460349	-0.179458	-0.104332	0.0369435	0.0590022	0.0457192	0.00712899	0.0523912
CTD-2196E14.6	0.216178	0.0154598	0.538197	-0.126776	-0.085151	-0.0729177	0.217994	0.0345812	-0.0993844	0.0107655	0.0315566	0.138106	-0.0613957	0.371	0.15171	-0.103722	0.0385431	-0.0656849	-0.0640543	-0.137223	-0.145852	0.130933	0.0857409	0.0898187	-0.0175758	0.0580903
CTD-2199O4.6	0.173504	0.147489	0.313022	0.129735	-0.00356617	-0.0648261	0.222861	-0.0313771	0.010777	-0.149461	-0.00779386	0.103047	-0.0953158	0.0855173	0.0505195	-0.0467804	0.191992	-0.089944	-0.106393	-0.160282	0.0132023	0.186416	0.0228845	-0.0758814	-0.058122	-0.0142146
CTD-2213F21.2	0.165206	0.130074	0.459185	-0.027584	-0.149536	-0.0850619	0.14966	0.0967506	-0.166789	0.0330474	0.0323251	0.085446	0.011383	0.260752	0.257854	-0.00624923	0.0527674	-0.0387561	-0.060544	-0.144446	-0.0116817	6.85882e-06	0.0410025	0.121911	-0.0475513	0.00380329
CTD-2227E11.1	0.0959274	0.0399094	0.420087	0.0145258	-0.062887	-0.0965732	0.0822992	-0.12419	-0.0987346	-0.0738637	0.212603	0.032984	-0.210859	0.225111	0.0713839	-0.117543	0.20201	0.0327051	-0.012877	-0.0561128	-0.110176	0.0587945	0.155311	0.0346347	-0.000715066	-0.0691702
CTD-2231E14.2	0.179504	-0.0834526	0.250314	-0.168727	-0.196466	-0.189368	0.237216	0.0534696	-0.229982	-0.00935331	-0.0173963	0.0599533	-0.00574813	0.311179	0.145265	-0.0409843	0.0956959	-0.0985177	-0.111082	-0.263679	-0.222134	-0.00565646	0.0413467	0.232163	0.0229128	0.0313542
CTD-2231E14.8	0.147866	-0.0920166	0.318591	-0.250213	-0.142765	-0.167682	0.29238	0.0311969	-0.128641	-0.0145069	0.0241018	0.192899	-0.0298465	0.285333	0.13328	-0.0290667	0.0885451	-0.113968	-0.0710578	-0.166416	-0.179741	-0.149307	0.0562784	0.218166	-0.00747058	0.113346
CTD-2246P4.1	0.131468	-0.0452937	0.334632	-0.0340296	-0.0800172	-0.0517078	0.10325	0.081173	-0.137936	-0.0149573	0.0391243	0.0782188	-0.0707866	0.163282	0.126243	-0.120347	0.061227	-0.0863334	-0.129331	-0.0974187	-0.179727	0.10403	0.159203	0.11779	-0.0908216	0.0784798
CTD-2256P15.1	0.116914	0.0257132	0.257188	0.107134	0.179064	0.0904534	-0.0697904	-0.108675	0.023298	-0.176362	0.0815141	0.0121929	-0.0913283	0.177449	0.108857	0.14026	0.200254	0.128067	0.104023	-0.0520417	0.140125	0.302588	-0.0265557	-0.190223	0.00547567	-0.0779794
CTD-2256P15.2	-0.0979413	0.124245	-0.0132311	0.218677	0.22137	0.294241	-0.231868	-0.0366726	0.23836	-0.195858	0.0584244	-0.119332	-0.105551	-0.00101168	0.182331	0.0286191	0.0141377	0.163263	0.251564	0.0962185	0.30679	0.248232	-0.00266457	-0.320624	-0.01485	-0.127605
CTD-2260A17.1	0.189402	-0.210526	0.0119569	-0.301776	-0.206666	-0.22702	0.0381326	0.0192934	-0.130173	0.0820913	-0.0710215	0.0613737	0.0425047	0.246981	-0.0572802	-0.144162	-0.0126697	-0.207674	-0.138072	-0.212341	-0.238275	-0.0450952	-0.0676126	0.197547	0.0546079	-0.151329
CTD-2267D19.1	0.133527	-0.210328	0.0821338	-0.266445	-0.0960128	-0.246782	0.0235818	-0.0390511	-0.108098	0.0985014	-0.109407	0.101398	0.000703711	0.108398	0.0153997	-0.037371	-0.0192822	-0.190949	-0.0576894	-0.171242	-0.320562	-0.147904	0.0193601	0.31203	0.0305797	0.0956935
CTD-2270L9.2	-0.00154279	0.112329	0.452869	-0.022284	-0.134953	-0.0850815	0.204976	0.0453021	-0.0114931	-0.125054	0.0752187	0.0195037	-0.15897	0.185609	0.0455868	-0.12855	0.103427	-0.0673765	-0.11835	-0.0902523	0.0353579	0.081574	0.012401	-0.0817692	0.0515622	-0.0068299
CTD-2270L9.3	0.134474	-0.028189	0.344618	-0.212942	-0.213129	-0.118263	0.359406	0.111994	-0.174316	0.0448461	-0.00237554	0.14908	-0.0134436	0.329065	0.0402906	-0.0606168	0.00706722	-0.0728997	-0.0658616	-0.257657	-0.24926	-0.0538796	0.184484	0.167222	0.0678567	0.0901765
CTD-2270P14.1	0.169347	-0.0642018	0.22919	-0.171531	-0.0412841	-0.0558049	0.0614017	-0.0551674	-0.0685889	-0.0699761	0.0410438	0.0934161	-0.0489828	0.326153	0.0703465	-0.1174	0.0144168	-0.0172994	-0.00858672	-0.16507	-0.205194	-0.0247681	0.0893961	0.221742	-0.0294974	0.00181929
CTD-2270P14.2	0.0930797	0.0130108	0.378195	-0.164455	-0.0768283	-0.147946	0.256378	0.0544082	-0.10195	-0.0573125	-0.0304248	0.0357887	-0.106124	0.237302	0.0195731	0.0172481	0.0536644	-0.111233	-0.185032	-0.179828	-0.198569	-0.0137271	0.00413401	0.102355	0.0854193	-0.0163378
CTD-2282P23.2	0.063115	-0.0305947	0.318531	-0.0760625	-0.125818	-0.123665	0.130037	-0.0151367	-0.0423015	-0.102012	0.0638232	0.0666664	-0.13889	0.236383	0.00735852	-0.121691	0.089169	-0.128645	-0.0515776	-0.138815	-0.0584071	0.0577439	-0.0255947	0.0107841	0.0148641	-0.0149718
CTD-2286N8.1	0.184786	-0.0329611	0.398557	-0.196643	-0.137525	-0.238781	0.377027	0.13092	-0.206121	0.00575379	0.000958709	0.0885237	-0.102561	0.20146	0.0437659	-0.0198839	0.073454	-0.117999	-0.212413	-0.262129	-0.20994	-0.0346111	0.0294752	0.19921	0.0255967	0.130646
CTD-2287O16.4	0.209329	-0.00597461	0.389384	-0.0684841	-0.0499053	-0.0244519	0.133077	-0.0322746	-0.140482	-0.0514808	0.0282804	0.116403	-0.106504	0.169821	0.13629	-0.218588	0.153912	0.0152731	-0.0407215	-0.136186	-0.131905	0.0672828	0.0697844	0.125078	-0.0792101	-0.0138905
CTD-2287O16.5	0.146932	0.0735832	0.331023	0.0320125	-0.0540769	0.0316444	-0.0127879	-0.0258699	-0.0506539	-0.13411	0.0951077	-0.000304345	-0.134824	0.295677	0.146079	-0.188047	0.233857	0.0148472	-0.0229243	-0.0949764	0.0669001	0.184128	0.0694969	-0.0798535	-0.00487118	-0.0369899
CTD-2292M16.8	0.138758	0.16375	0.2169	0.0446689	-0.111677	0.106991	0.229326	0.0423905	0.00688107	-0.0460381	0.0266133	0.0116056	0.0759613	0.0648341	0.636275	-0.0296078	0.0738231	0.0450976	0.0891247	-0.0233722	0.0255725	-0.0148109	0.0967798	0.0446709	-0.0954689	0.0683633
CTD-2292P10.4	0.32416	-0.0454629	-0.0732728	0.0263317	0.0966089	-0.0407628	-0.0608722	-0.0300876	-0.104767	0.0727965	-0.11268	0.0171082	0.204667	0.0540745	0.0149007	-0.0461213	-0.0217096	-0.0313606	-0.0233197	-0.153111	0.00220514	0.0348824	-0.0574565	0.0529115	-0.0692516	-0.0961101
CTD-2293H3.1	0.0339572	0.138386	0.338863	-0.0350949	-0.11032	0.0109997	0.278887	0.0427963	0.0943265	-0.136405	0.0487263	0.0235751	-0.141079	0.128466	0.221136	-0.0750295	0.0715411	-0.0931242	-0.0680366	0.00889336	0.0498664	0.00119608	0.0503666	0.0360237	-0.0528527	-0.0566269
CTD-2313J17.1	0.227736	-0.0545023	0.29335	-0.0942593	-0.0958775	-0.130699	0.155902	0.0133822	-0.222931	-0.0457789	0.112481	0.0809191	0.050471	0.394234	0.0381446	0.0406254	0.183404	0.0135527	-0.0636038	-0.0791271	-0.186922	-0.0599573	0.0403883	0.119939	-0.0345333	0.119136
CTD-2313J17.5	0.244077	-0.0226855	0.386402	-0.0287035	-0.0706083	-0.0937963	0.161862	-0.0955716	-0.218077	-0.117979	0.172771	0.00344713	-0.0361987	0.398319	0.053077	0.0472577	0.291276	0.056594	-0.0914314	-0.0857304	-0.0782609	0.0343818	0.0240131	0.00905145	-0.0344375	0.0150908
CTD-2313J17.6	0.17708	-0.00743637	0.279355	0.0297084	0.0378008	-0.0636171	0.0592387	-0.0554011	-0.171928	-0.149897	0.111646	0.0362682	-0.0485336	0.3547	0.0515165	0.00302156	0.207521	-0.0165628	-0.0490608	-0.0422968	-0.0186284	0.13147	-0.00964705	0.0309599	-0.0289828	0.0817048
CTD-2320G14.2	-0.0574909	0.172744	0.211242	0.171127	-0.0122112	0.303949	0.14719	0.00800645	0.0452735	-0.131684	0.215119	0.11988	-0.117464	-0.0304092	0.241252	-0.0628354	0.0720092	0.1174	0.0784927	0.142556	0.1272	0.148827	0.14355	-0.0264215	-0.0666901	0.197874
CTD-2326C4.1	0.098148	-0.116805	0.367517	-0.148111	-0.0991644	-0.106031	0.215023	0.0575988	-0.200643	-0.064861	0.0255042	0.0600273	-0.0478584	0.283852	0.077588	-0.0851917	0.0174947	-0.102759	-0.115346	-0.163205	-0.200198	0.00518581	0.0899293	0.12929	0.0858767	0.0903394
CTD-2329K10.1	0.0884756	-0.0236666	0.435976	-0.191823	-0.182173	-0.0716172	0.379531	0.0732448	-0.0837813	-0.172979	0.0603236	0.203939	0.00866532	0.259677	0.10488	-0.0907001	0.0673249	0.0250442	-0.0746097	-0.273656	-0.13257	-0.0571287	0.162578	0.134316	-0.0563061	-0.0303091
CTD-2339F6.1	-0.0731297	0.110124	0.0214573	0.0321692	0.0458881	0.256302	-0.00812354	0.0279348	0.206542	0.00672701	0.100729	-0.0305836	-0.0372828	-0.0989979	0.373676	-0.0346673	-0.0318542	0.0595419	0.146405	0.190576	0.175609	0.035779	0.0203781	-0.0452557	-0.0522539	-0.0582263
CTD-2349P21.10	0.145944	-0.0221432	0.368118	-0.230304	-0.154344	-0.0697049	0.300311	0.0837517	-0.080482	0.0116322	0.0204126	0.179123	0.0132653	0.244139	0.138011	-0.0293947	-0.0152443	-0.102334	-0.0684515	-0.218768	-0.205567	-0.0324243	0.107828	0.228667	-0.0428454	0.112467
CTD-2349P21.11	-0.0128408	0.0300254	0.337426	-0.125001	-0.0957201	0.00647277	0.415266	0.0687899	0.0211208	-0.0497998	-0.0366885	0.17595	0.0065189	0.14282	0.106005	0.0890508	0.0206887	0.0109373	-0.00471863	-0.122189	-0.00892686	0.0560665	0.00654846	0.108875	-0.00438248	-0.0197603
CTD-2349P21.12	0.130431	0.0857853	0.400893	-0.0195492	-0.0801613	-0.0489954	0.2392	0.0708441	-0.0126503	-0.123688	0.0439578	0.108036	-0.214922	0.0915423	0.0440499	-0.168914	0.160259	-0.172685	-0.115206	-0.159234	-0.083958	0.0330881	0.058878	0.0364833	-0.0447826	0.0589566
CTD-2349P21.3	0.149728	-0.056076	0.380482	-0.236265	-0.122355	-0.130299	0.309223	0.0489316	-0.0951692	-0.0360901	0.0140923	0.226689	-0.0117412	0.179031	0.0984158	0.0124207	0.101777	-0.101619	-0.105093	-0.242374	-0.230769	-0.0180561	0.110951	0.256456	0.0154706	0.138711
CTD-2349P21.5	0.136794	0.0729953	0.470996	-0.161516	-0.0970425	-0.119756	0.317008	0.08076	-0.067378	-0.0186233	0.0421917	0.0414266	-0.150786	0.208824	0.0785227	-0.0496801	0.0570334	-0.183834	-0.160798	-0.210085	-0.160376	0.0281695	0.0226901	0.0410078	0.0307579	0.137098
CTD-2349P21.6	0.151432	-0.0993092	0.345883	-0.235714	-0.131747	-0.176251	0.264979	0.0921339	-0.128678	-0.0020213	-0.0064657	0.0967638	-0.0651842	0.152675	0.0151594	-0.0555488	-0.0145789	-0.148374	-0.159881	-0.223368	-0.269124	-0.0281076	0.0551754	0.161739	0.00692709	0.251316
CTD-2349P21.7	0.0165479	0.0222589	0.33061	-0.0341984	-0.0707884	-0.0824448	0.208988	0.0465119	-0.0478382	-0.0922961	-0.0455106	0.0598023	-0.0837811	0.0882542	0.0214532	0.0393331	0.0962562	-0.102563	-0.131969	-0.195591	-0.117268	0.0389337	-0.0200275	0.00864279	0.0110629	0.119734
CTD-2349P21.9	0.100852	0.107924	0.447172	-0.0518596	-0.145238	-0.0277192	0.335438	0.101791	0.0115632	-0.0483645	0.0812307	0.091091	-0.0867232	0.1658	0.127145	-0.11773	0.0374139	-0.0924327	-0.0713837	-0.236701	-0.0326186	0.0419635	0.109964	0.0426724	-0.075568	0.110663
CTD-2353F22.2	0.143541	-0.120675	0.176732	-0.215071	-0.153088	-0.142687	0.310363	0.00420856	-0.223194	0.0173525	-0.00089209	0.327187	-0.00887224	0.220095	0.0688447	-0.0787533	0.026598	-0.0442943	-0.0256657	-0.266706	-0.203748	-0.0580435	0.0846362	0.243597	-0.0115224	0.137143
CTD-2357A8.2	0.0959287	-0.0553932	0.304168	-0.149017	-0.142048	-0.156377	0.285551	0.0707502	-0.112598	-0.0987206	-0.0456761	0.0283603	-0.00369739	0.155383	-0.0178819	-0.0217168	0.0354134	-0.185213	-0.246339	-0.213303	-0.138419	-0.0578151	-0.0705713	0.0758689	0.162123	0.0157601
CTD-2368P22.1	0.142561	0.0247761	0.403682	-0.0835052	-0.100916	-0.0326856	0.149627	0.0874725	-0.191381	-0.0051518	0.123053	0.18498	-0.0455128	0.31928	0.162979	-0.0593377	0.0970602	0.0372264	-0.00906146	-0.123143	-0.176518	0.0680858	0.163899	0.167008	-0.0276787	0.170701
CTD-2369P2.4	0.000649837	0.0736453	0.344764	0.0610855	0.000835424	-0.0211087	0.160392	0.0481551	0.00513056	-0.125497	0.0124086	0.0130461	-0.104478	0.0353535	0.0365385	-0.0715866	0.1535	-0.0846832	-0.0755845	0.0644839	0.243678	0.113386	-0.0361384	-0.106215	-0.084835	-0.134509
CTD-2371O3.3	0.0940793	0.216566	0.439907	0.194849	0.0257305	0.00652527	-0.0148402	-0.0434228	0.015528	-0.120983	0.281592	0.0293689	-0.183421	0.268959	0.21359	-0.194508	0.208059	0.0126693	0.0140127	-0.0277971	0.0160784	0.287713	0.0719532	-0.056823	-0.107937	-0.00310781
CTD-2373H9.3	0.0505391	0.0114495	0.399856	-0.147674	-0.148942	-0.145007	0.368248	0.0901967	-0.0432417	-0.109531	-0.0579771	0.0357535	-0.150288	0.0914079	0.0562084	-0.0955248	0.00681252	-0.124231	-0.214621	-0.228503	-0.136371	-0.071358	-0.0192105	0.169439	0.0342549	0.0249534
CTD-2373H9.5	0.0628467	-0.152712	0.166461	-0.18571	-0.210021	-0.195347	0.200241	0.0180425	-0.127185	-0.00516905	-0.0624456	0.0993353	-0.0693765	0.0618539	0.0367503	-0.0545029	-0.074706	-0.10543	-0.188154	-0.207682	-0.282298	-0.115078	0.00815072	0.392127	-0.00830406	0.163578
CTD-2373N4.3	0.0230033	-0.199071	0.048095	-0.182767	-0.0391756	-0.194662	0.045062	0.00977007	-0.0771774	0.0769188	-0.0673111	0.107653	-0.0427425	0.062	-0.0427006	-0.0842493	-0.0978371	-0.0687372	0.0148079	-0.196535	-0.303546	-0.0768041	0.0781264	0.159274	0.0702891	0.0261354
CTD-2382E5.6	0.042011	-0.157056	0.0700805	-0.205997	-0.0696532	-0.0290534	0.155384	0.0807265	0.0938903	-0.0419214	-0.119509	0.104958	0.0323695	-0.0380072	-0.0251221	0.0487025	-0.0367302	-0.0954613	-0.109474	-0.149603	-0.0476572	0.0198208	-0.0578788	0.0548612	0.309678	-0.0532213
CTD-2383M3.1	0.00851703	0.0899467	-0.0556565	0.0480294	0.155521	0.156507	0.0185677	-0.0337971	-0.00351538	-0.0219682	-0.073847	0.0580284	-0.0292064	0.315825	-0.0133323	0.030825	-0.0291412	0.09184	0.0947685	0.0407793	-0.00515655	0.000407487	0.105376	-0.012436	-0.0461824	0.130692
CTD-2384A14.1	-0.145724	0.153572	0.0304232	0.01049	0.116552	0.236648	-0.035256	0.0299448	0.216064	-0.0548079	0.143377	0.0150152	-0.0644481	-0.131063	0.353931	0.0231622	-0.00929319	0.00812415	0.136893	0.245331	0.198515	0.108245	-0.0285385	-0.118878	-0.0223359	-0.0944719
CTD-2410N18.4	0.144099	-0.072023	0.351817	-0.247558	-0.183685	-0.173746	0.235544	0.0183846	-0.197841	0.00629045	-0.0309675	0.104781	-0.00342408	0.325097	0.0362557	-0.0261415	-0.032618	-0.165131	-0.162781	-0.306907	-0.189863	0.0154136	0.00411504	0.222152	-0.00012708	-0.00719409
CTD-2515A14.1	0.108766	0.0323115	0.496474	-0.194685	-0.216763	-0.129299	0.386785	0.129722	-0.176701	-0.0946692	6.98343e-05	0.0223475	-0.146273	0.298617	0.0322277	-0.0444476	0.00745467	-0.113858	-0.195075	-0.23044	-0.18668	0.0177862	0.0544867	0.13138	0.0874734	0.0546195
CTD-2517M22.14	0.545595	-0.132707	0.246283	-0.158345	-0.0702709	-0.159807	-0.0613681	-0.0651768	-0.141288	0.0256238	0.0455643	0.0822548	0.044098	0.315253	0.0981146	-0.0344202	0.166491	-0.131983	-0.128795	-0.186677	-0.197526	0.0198665	0.0379079	0.247482	-0.0216121	0.017412
CTD-2517M22.17	0.659759	-0.0831789	0.197458	-0.0633583	0.0329919	-0.157023	-0.0396526	-0.135306	-0.154707	-0.0159063	0.0130684	0.027933	0.0963095	0.205895	0.070244	-0.0304569	0.236647	-0.207456	-0.134895	-0.0777291	-0.116091	-0.0115425	-0.0293491	0.150207	-0.0168816	0.0679373
CTD-2525I3.5	0.102902	0.0415732	0.444574	-0.158959	-0.0866666	-0.0803638	0.379515	0.118824	-0.106392	-0.00644359	0.0388309	0.191321	-0.0824389	0.22197	0.0698284	-0.0287643	0.0741096	-0.095527	-0.126829	-0.198225	-0.11962	-0.0184495	0.0655828	0.0810135	0.0310579	0.073041
CTD-2526M8.2	-0.0484715	-0.0777973	0.0582087	0.00792471	0.0788414	0.0536899	-0.0498879	-0.0288024	0.0668885	-0.0800104	-0.00469378	0.0587878	0.0336085	0.0680457	0.0143465	0.0497281	-0.0278779	0.0812828	0.0228203	-0.0114028	-0.00604293	-0.00573996	0.350028	-0.0375758	0.00635512	0.0463657
CTD-2528A14.5	0.057262	0.0170014	0.313004	-0.153855	-0.132941	-0.0942103	0.339051	0.140749	-0.116619	0.000289179	-0.0451709	0.0843662	-0.0693204	0.15617	0.0715671	0.0552351	0.00313209	-0.174359	-0.183135	-0.170643	-0.169924	-0.0473868	-0.0302942	0.129661	0.17081	0.0398348
CTD-2529P6.3	0.0167718	0.0248292	0.22703	-0.0536805	0.0141507	0.068961	0.319413	0.044363	-0.10006	-0.0833431	0.0301019	0.134711	-0.00913772	0.0774387	0.0280387	0.0673469	0.0695549	-0.0166521	-0.019876	0.0294737	0.0173466	-0.0273287	0.0292934	0.0340018	-0.0317475	0.0766358
CTD-2529P6.4	0.163913	0.113464	0.448004	0.113857	0.0431907	0.0039016	0.160865	0.069185	-0.0365448	-0.103674	0.108989	0.0754136	-0.111962	0.231267	0.0982809	0.0153119	0.250677	0.014971	-0.0879537	-0.00290117	-0.010079	0.217532	0.0339042	-0.0123933	-0.0272822	0.076693
CTD-2537I9.12	0.206903	0.02509	0.361369	-0.195393	-0.0701871	-0.173132	0.161889	0.0397381	-0.0706358	0.0081305	0.0752078	0.141761	-0.0598713	0.29458	0.0669327	-0.0519736	0.109417	-0.109421	-0.087882	-0.194085	-0.205065	0.0156214	0.113655	0.239435	0.00765139	-0.0607896
CTD-2542C24.5	0.0610677	0.0179951	0.374679	-0.0755449	-0.0229743	-0.0645725	0.265355	-0.00858183	-0.0650958	0.0125389	0.095994	0.128054	-0.055111	0.157256	0.228345	0.00938146	0.0680654	-0.0628666	-0.0723453	-0.092622	-0.13179	-0.0352702	0.11774	0.101746	-0.0371904	0.0835303
CTD-2542L18.1	0.142722	0.0433381	0.305104	-0.0908079	-0.138523	-0.150768	0.201724	-0.0682934	-0.192281	-0.0332385	0.0426565	0.120727	-0.208712	0.0194229	0.0115353	-0.0985523	0.124151	-0.0943337	-0.173024	-0.221869	-0.250579	-0.135654	0.133266	0.26918	-0.00849263	0.109104
CTD-2547G23.4	0.220751	0.0271233	0.573161	-0.081297	-0.145581	-0.0999771	0.257323	0.0986412	-0.20031	-0.010198	0.112213	0.0878205	-0.0791338	0.424764	0.120023	-0.119383	0.140009	0.0432855	-0.108243	-0.19094	-0.160866	0.0513201	0.135899	0.0903003	-0.0540652	0.159168
CTD-2554C21.2	-0.176782	0.0549297	-0.138746	0.0585819	-0.00347451	0.245928	-0.0212366	0.106339	0.216029	0.0215524	0.0850145	0.0185407	-0.038323	-0.111758	0.103878	0.00115706	-0.182432	0.116713	0.155844	0.183686	0.132183	0.0379133	0.308451	-0.0580657	-0.0922168	0.0439562
CTD-2555K7.2	-0.0272591	0.196603	0.444238	0.128758	-0.0290819	0.17059	0.0297575	-0.059566	0.0730976	-0.107603	0.244388	0.0297621	-0.0412794	0.16288	0.545016	-0.00728358	0.104981	0.159951	0.0819318	0.0677353	0.132019	0.149865	0.119339	-0.106058	-0.118136	0.0571153
CTD-2555O16.1	0.101144	-0.0285538	0.36668	-0.0728442	-0.082487	-0.108158	0.177662	-0.0124277	-0.126316	-0.0935621	0.169519	0.0531888	-0.113778	0.220605	0.0989034	0.0220743	0.131729	0.0393534	-0.0953164	-0.121649	-0.148795	0.0129825	0.0698004	0.150468	-0.0773357	0.0599518
CTD-2555O16.4	0.134954	-0.120424	0.315939	-0.228401	-0.140514	-0.225558	0.167784	0.00826934	-0.148011	-0.101372	-0.0160945	0.0270086	-0.1059	0.214851	0.0346497	0.0433952	0.0424438	-0.114309	-0.191099	-0.222231	-0.185833	-0.0635281	0.0362623	0.203248	-0.0697564	-0.0144353
CTD-2561B21.10	0.203923	-0.0167288	0.303695	-0.120134	-0.112681	-0.0703011	0.269594	0.10069	-0.185123	-0.0109957	0.0892302	0.162347	0.00881914	0.168868	0.103076	0.0136311	0.124698	-0.0300984	-0.0856425	-0.177718	-0.173793	-0.00800404	0.120691	0.242883	-0.0669102	0.0902281
CTD-2561B21.11	0.219278	-0.0523824	0.308483	-0.121971	-0.113019	-0.0956686	0.229611	0.0947271	-0.180122	-0.0521877	0.0761927	0.167829	0.0230596	0.14982	0.0916489	-0.0272754	0.125279	-0.0514671	-0.0909662	-0.20423	-0.158431	-0.029855	0.0767184	0.213213	-0.0499103	0.047847
CTD-2562G15.3	0.160076	0.109902	0.300371	0.0656361	0.0889669	0.070777	-0.0801679	-0.0649353	0.0309044	-0.15526	0.0973029	0.0567531	-0.0944775	0.320151	0.168476	-0.123235	0.167409	0.132706	0.124181	-0.0593883	0.0866399	0.228231	0.0537555	-0.0558383	-0.0663902	-0.00922213
CTD-2562J17.2	0.0653082	-0.0813996	0.104843	0.0401912	0.0488979	0.048354	-1.40167e-05	-0.0769854	-0.00419815	-0.0732014	0.0878108	0.0313129	0.060011	0.11351	0.00604464	0.131142	0.0933458	0.243636	-0.0555028	0.0203504	-0.059416	-0.010275	0.308842	-0.0388985	0.00361688	0.101221
CTD-2568A17.8	0.0096407	0.0935704	0.419944	-0.0219304	-0.0730728	-0.00222571	0.232603	0.0337286	-0.0823698	-0.0815275	0.141833	0.149631	-0.121107	0.169295	0.0809616	-0.0366962	0.154032	0.0337932	-0.0139183	-0.163573	-0.0578109	0.0834247	0.134033	0.123853	-0.0112363	0.0465625
CTD-2574D22.3	0.236817	-0.0858714	0.516266	-0.184412	-0.0873787	-0.166644	0.15279	0.00508305	-0.193006	0.018272	0.0249306	0.140291	-0.145878	0.377635	0.134266	0.00294554	0.168018	-0.0656679	-0.151845	-0.20956	-0.143298	0.0330548	0.0329517	0.094671	0.050891	0.0325947
CTD-2574D22.4	0.0677078	0.0898824	0.298613	0.0972397	-0.0828922	-0.038696	0.12696	0.0397656	-0.054856	0.0727459	0.0524666	0.143038	-0.014969	0.30475	0.156018	0.0337195	0.0879752	0.170908	0.0220929	-0.0433607	-0.00364974	0.180096	0.136219	0.0316624	-0.101351	0.0578405
CTD-2583A14.8	0.154397	0.088815	0.325488	-0.0563763	-0.106187	-0.142953	0.188304	0.0550154	-0.112962	-0.0987326	0.023186	0.0231625	-0.128788	0.169274	-0.0285704	-0.0136656	0.161734	-0.129267	-0.124295	-0.140495	-0.125886	0.084244	0.0455138	0.0528895	0.0525177	-0.00215591
CTD-2586B10.1	-0.0100957	0.00632563	-0.0223042	0.213301	0.0587679	0.0168489	-0.0559282	0.0122975	0.0126353	-0.0274425	0.0100324	0.0236835	0.0330722	0.028205	0.359821	-0.0215679	0.00402885	-0.0135742	-0.0137691	0.00735123	0.0299014	0.0640427	-0.0200529	-0.0391616	0.0438213	-0.0315768
CTD-2587H19.3	0.130554	0.0669273	0.305127	-0.0604134	-0.115136	-0.164244	0.159315	0.058793	-0.00977698	-0.0804766	0.0852381	0.101101	-0.11853	0.224771	-0.0019624	-0.105935	0.0844063	-0.101315	-0.0548915	-0.198534	-0.0756871	0.0211191	0.114744	0.0788324	0.0744637	-0.0660841
CTD-2591A6.2	-0.0818284	0.172674	0.0341341	0.0409044	-0.108072	0.131451	0.0636563	0.107693	0.0580807	-0.00988645	0.0805597	-0.0369864	0.0496341	-0.0525563	0.391659	-0.0562145	-0.0691806	0.0283168	0.0983697	0.0667723	0.0853924	0.0184942	0.0811722	-0.127688	0.0287606	0.00814703
CTD-2595P9.4	0.0493788	0.134813	0.332594	0.107418	-0.106856	0.10556	0.222392	0.00191245	-0.162243	-0.112317	0.196317	0.08781	-0.102142	0.163033	0.065326	-0.105149	0.103804	0.240126	0.00647384	-0.078008	-0.0957537	0.0870694	0.22764	-0.00334121	-0.014054	0.231963
CTD-2600H12.2	0.137694	0.00432019	0.481709	-0.194192	-0.205125	-0.178636	0.380956	0.068523	-0.18204	-0.00828696	0.00481548	0.149424	-0.114485	0.307696	0.0410649	-0.041132	0.0765277	0.0728146	-0.166251	-0.320919	-0.194026	-0.0428549	0.107462	0.16979	0.0164065	-0.00913792
CTD-2600O9.2	0.121996	0.0154999	0.362944	-0.119873	-0.0866559	0.000852897	0.251269	0.000681059	-0.076442	-0.0689294	0.0358731	0.109942	-0.226391	0.0497057	0.013419	-0.101501	0.124512	0.0315128	-0.0369517	-0.175638	-0.190384	-0.014951	0.215646	0.107802	0.0313319	0.0994876
CTD-2619J13.8	0.0810259	0.0277342	0.340565	-0.0597426	-0.131217	-0.17714	0.230695	0.156485	-0.0999456	0.0108257	-0.00466016	-0.0199783	-0.0626606	0.148047	0.030373	0.081915	0.099828	-0.0874191	-0.122271	-0.196648	-0.125255	0.0676951	0.0867277	0.106504	0.0236186	0.00873187
CTD-2620I22.3	0.101117	0.0748495	0.361492	-0.00831937	0.0787902	-0.018764	0.130714	0.0832771	-0.0507378	0.0541697	0.0851291	0.100388	-0.0609877	0.17469	0.00442987	-0.00171608	0.164898	-0.0459828	-0.0693295	0.0353077	0.0436353	0.0593242	0.0306563	-0.0292866	0.0500478	-0.0220573
CTD-2622I13.3	0.28156	-0.177562	0.217211	-0.242842	-0.138463	-0.18321	0.0722425	0.0457874	-0.149852	0.0600619	-0.0123595	0.220581	0.0609065	0.198897	0.0666784	-0.0678323	0.0424529	-0.126258	-0.139319	-0.204689	-0.273131	-0.0643072	0.158576	0.327624	0.0166649	0.20383
CTD-2623N2.5	0.122434	0.0273125	0.405705	0.058271	-0.15086	0.0242166	0.0874998	0.0267257	-0.105072	-0.099175	0.0771088	0.0303727	-0.07154	0.235968	0.149137	-0.073003	0.0810474	0.112123	0.021864	-0.0421917	0.0273885	0.163037	0.132376	-0.000827121	-0.00993215	0.111487
CTD-2639E6.4	0.0897861	0.0466978	0.304074	0.0252121	-0.0506659	-0.144172	0.179946	0.0171186	-0.0456282	-0.0291268	0.0187179	0.149298	-0.0859941	0.0727107	0.0536886	-0.0757943	0.184022	-0.0831713	-0.0929347	-0.138819	-0.0609802	0.0491057	0.0101038	0.120778	-0.0861152	0.0643883
CTD-2647L4.4	0.0691055	-0.116	-0.0157787	-0.179681	-0.104085	-0.038824	0.2311	0.0961068	-0.219448	0.130528	-0.0329279	0.358675	0.150374	0.120938	0.0311447	-0.0624804	-0.131485	0.0819804	0.0934367	-0.161649	-0.310829	-0.164321	0.173928	0.24597	-0.0278497	0.31835
CTD-2649C14.2	0.174021	0.00443124	0.501307	-0.0383201	-0.0840352	-0.07275	0.107618	0.0373932	-0.111812	-0.00897873	0.0896454	0.0194574	-0.101218	0.370347	0.181655	-0.149328	0.121492	0.0337367	-0.0392041	-0.100137	-0.0462188	0.152455	0.0988062	0.033368	-0.0689115	0.0380883
CTD-2653M23.3	0.142842	-0.0277435	0.374172	-0.079207	-0.0118432	-0.11082	0.10345	-0.0677153	-0.0986727	-0.0586937	0.0362767	0.0868801	-0.171904	0.145275	0.0832264	-0.123335	0.180674	-0.0993869	-0.170708	-0.176671	-0.0882893	0.0311951	0.0608902	0.0673757	0.0177979	-0.0361373
CTD-3001H11.2	0.108535	0.118938	0.266825	0.263328	0.129617	0.00225418	-0.075143	-0.124549	0.00156268	-0.145245	0.196774	0.0619723	-0.19917	0.209814	0.105784	-0.0868018	0.29026	0.0984921	-0.0797812	0.042627	0.0326317	0.304649	0.0773985	-0.0641326	-0.0753482	0.0714925
CTD-3020H12.4	0.0376995	0.202819	0.42712	0.0443318	-0.0552064	-0.0091612	0.368282	0.0586207	-0.0647963	-0.0654703	0.0726961	0.112824	-0.100626	0.0893668	0.0944066	-0.0411277	0.0920814	-0.120528	-0.0947624	-0.0686885	-0.0436163	0.0305463	0.0619453	0.0174411	-0.0309106	0.0411011
CTD-3022L24.1	0.0519761	0.0874486	0.412408	-0.0456169	-0.078527	-0.00351167	0.36899	0.0980357	-0.0941987	-0.111873	0.0732802	0.0674832	-0.129753	0.131247	0.146946	-0.0161252	0.0597695	-0.0568341	-0.0865613	-0.100796	-0.0635473	-0.0622101	0.0238117	-0.00584748	-0.00693563	0.0609332
CTD-3032J10.2	0.0393477	-0.0681582	-0.0603216	-0.0649412	-0.034733	-0.044486	-0.00142532	0.0253158	0.0652267	0.0178816	-0.0487871	-0.0447149	0.00410988	-0.0809555	-0.0474245	-0.000127596	0.0125898	-0.0835632	-0.0503932	0.0071435	-0.0751251	0.0227456	-0.0200062	-0.0258567	0.369762	-0.0374081
CTD-3032J10.4	0.0708755	0.00718334	0.416902	-0.173494	-0.137488	-0.0974079	0.356582	0.0239144	-0.124633	-0.0505725	0.0192302	0.0835369	-0.114074	0.157949	0.144438	-0.0301684	0.000474807	-0.110344	-0.139953	-0.145738	-0.144361	-0.0438475	0.00276593	0.156791	0.0135069	-0.0252787
CTD-3035D6.2	0.0272073	0.032962	0.0105362	0.183683	0.186565	0.067993	-0.102248	-0.196486	0.00114548	-0.0742453	0.0588682	-0.00850639	-0.123044	-0.154726	-0.00885176	0.352825	0.251553	0.0679686	-0.0108935	0.155759	0.0579996	0.327497	-0.054267	-0.0430429	-0.0354669	-0.121661
CTD-3051D23.1	0.27561	-0.119056	0.351758	-0.247577	-0.0669141	-0.133685	0.112113	0.0378691	-0.15921	-0.0215073	0.141388	0.107705	-0.0239545	0.194649	0.0905058	0.00836917	0.254001	-0.0811573	-0.126763	-0.199789	-0.237529	0.0231168	0.0931818	0.25931	0.0415806	0.0336903
CTD-3051D23.4	0.209636	-0.0265156	0.553682	-0.173472	-0.113881	-0.227931	0.282866	0.0332343	-0.209586	0.032017	0.0743788	0.00962751	-0.111344	0.458334	0.0603713	0.0709084	0.295756	-0.137687	-0.213173	-0.211398	-0.193301	0.0503743	0.0319406	0.155419	0.0484579	0.0321733
CTD-3065B20.2	0.159407	-0.0611122	0.349546	-0.20225	-0.0200971	-0.105865	0.105492	-0.00149564	-0.0903758	-0.0520441	0.018319	0.211236	-0.104858	0.198583	0.101063	-0.0939987	0.123482	0.00300246	-0.066707	-0.151324	-0.187668	-0.100101	0.0933526	0.129459	0.0087453	0.0566283
CTD-3065B20.3	0.232726	-0.0569512	0.416862	-0.194381	-0.0187281	-0.125883	0.1534	-0.00700759	-0.118759	-0.00740604	-0.0177692	0.181191	-0.0828758	0.231412	0.111592	-0.068349	0.129438	-0.0561666	-0.0607642	-0.157886	-0.174844	0.0122351	0.115293	0.236455	-0.02315	0.0447088
CTD-3065J16.9	0.400107	0.0125026	0.126723	0.146217	0.131812	0.0185986	-0.153316	-0.132989	-0.0481688	-0.135176	0.0579907	-0.0265122	-0.0269393	0.203794	0.0167155	0.0142535	0.323197	0.00640188	-0.0648069	-0.0191009	0.060909	0.24404	-0.0625082	-0.091916	0.0896758	0.013087
CTD-3096P4.1	0.0397164	0.115464	0.379469	-0.052522	-0.160857	0.000536489	0.286707	0.0142351	-0.144959	-0.0693497	0.11813	0.0568863	0.0101383	0.192828	0.0586551	-0.0924874	0.0703794	-0.0303626	-0.0930539	-0.0292455	-0.0838789	-0.0285544	0.138597	0.03941	-0.0144792	0.101162
CTD-3126B10.2	0.13603	-0.135843	0.223784	-0.261787	-0.161078	-0.130504	0.1591	0.0804583	-0.170297	0.0608789	-0.0409535	0.180808	-0.047968	0.255261	0.103045	-0.0235439	-0.0313054	-0.0680821	-0.0882087	-0.250376	-0.30464	-0.114049	0.140656	0.321427	0.0231883	0.139507
CTD-3126B10.5	0.191266	-0.0185891	0.319881	-0.109642	-0.0856675	-0.100721	0.190165	-0.000793649	-0.144689	-0.104257	0.0968633	0.137128	-0.0273819	0.228114	-0.0136467	-0.0576631	0.0564643	-0.0766329	-0.13621	-0.14746	-0.199929	-0.0866737	0.128574	0.172349	0.0154245	0.13517
CTD-3128G10.6	0.137497	-0.0708225	0.349713	-0.0841012	-0.229767	-0.170386	0.212682	-0.0361528	-0.156137	-0.125662	-0.0234206	-0.00698061	-0.108091	0.338219	0.0716542	-0.164711	0.129301	-0.0747818	-0.152246	-0.214257	-0.106343	0.0946326	-0.0296432	0.075585	-0.019755	-0.169427
CTD-3131K8.2	0.055274	0.0601974	0.378906	-0.0423197	-0.118812	0.00468192	0.273537	0.0725041	-0.0926382	-0.0613175	0.109934	0.0228622	-0.0453331	0.104674	0.238292	-0.0198222	0.108866	-0.00818259	-0.00939217	-0.131251	-0.0511557	0.010646	0.109474	-0.0109018	0.0246692	-0.0115316
CTD-3131K8.3	0.0565061	0.116298	0.476694	-0.00587298	-0.0959803	-0.0342286	0.256138	0.0836236	0.0021533	-0.0515906	0.113821	0.0224341	-0.139688	0.13957	0.240807	-0.0192859	0.108707	-0.0491096	-0.0491387	-0.134915	0.0100271	0.164507	-0.020202	-0.0198322	0.00515888	-0.0408142
CTD-3138B18.6	0.113285	0.0530571	0.324018	-0.0988266	-0.0770516	-0.0772255	0.163843	0.0891089	-0.101609	0.0139823	0.0872787	0.0708408	-0.109999	0.111441	0.0491743	0.000660967	0.103044	0.0197121	-0.0365154	-0.137776	-0.139872	0.0388487	0.191301	0.109231	-0.0654457	0.0493563
CTD-3184A7.4	0.17548	0.0559926	0.219562	0.291994	0.0632228	-0.021964	-0.0803302	-0.116187	-0.0228438	-0.158614	0.076254	0.00221228	-0.191326	0.18492	0.169029	-0.151069	0.329192	-0.00980277	-0.0768981	-0.0593399	0.0486115	0.234169	-0.0646526	-0.107264	-0.0446846	-0.0257161
CTD-3203P2.1	0.176035	0.0138307	0.318025	-0.0958159	-0.0368088	-0.137496	0.14113	0.0396881	-0.140495	0.0899218	-0.0199358	0.0605178	0.00127153	0.110992	-0.0427303	-0.0640635	0.149557	-0.0450075	-0.159817	-0.150915	-0.140029	-0.0425619	0.075405	0.0727909	0.0775622	0.0201488
CTD-3214K23.1	0.151428	0.0918555	0.490534	-0.0944567	-0.124571	-0.139805	0.23758	0.011938	0.00250287	-0.130018	0.0464483	0.0292643	-0.0197483	0.325385	0.12903	-0.0469459	0.104786	-0.062371	-0.114828	-0.100243	0.03875	0.107368	0.0507491	0.000875145	0.0327897	-0.054674
CTD-3220F14.1	0.171672	0.0343209	0.326258	-0.0701936	-0.0695455	0.0320945	0.0959894	-0.00758375	-0.0416554	-0.0150982	0.126141	0.0719038	-0.179099	0.0911744	0.233522	-0.0772715	0.105084	-0.0415891	-0.0496332	-0.0182096	-0.0912665	0.065248	0.113919	0.188785	-0.0396001	0.0163095
CTD-3222D19.12	0.0310516	0.0928272	0.389436	0.0585154	-0.00392153	0.110129	0.198632	0.0122234	0.0188455	-0.142513	0.172558	0.081706	-0.105516	0.151608	0.236355	-0.048302	0.129277	0.0209211	0.0748046	0.0531897	0.0846105	0.161796	0.0569441	-0.0616699	-0.0887882	-0.0264189
CTD-3222D19.4	0.0782907	0.0246764	0.446873	-0.0748638	-0.075798	-0.0906116	0.36745	0.0313834	-0.111941	-0.167697	-0.00014783	0.117087	-0.0549808	0.128942	0.10126	-0.025251	0.102278	-0.064576	-0.174107	-0.11661	-0.00961991	-0.0396226	-0.0195452	0.0461584	0.0182773	0.00683745
CTD-3222D19.8	0.166237	0.0104617	0.456751	-0.118561	-0.126004	-0.11316	0.291218	0.0507059	-0.148648	0.0371382	0.112504	0.079022	-0.0627788	0.371748	0.244393	-0.100311	0.160388	-0.0827246	-0.0510056	-0.142659	-0.131114	0.0167553	0.0970415	0.127315	-0.072957	0.0484007
CTD-3222D19.9	0.0953245	-0.0555334	0.319719	-0.134022	-0.0256052	-0.0489692	0.190031	0.0556502	-0.145178	0.0908403	0.0467975	0.136288	-0.117415	0.17648	0.14261	-0.0180627	0.0700755	-0.0644994	-0.0730665	-0.150449	-0.247229	-0.0633402	0.124396	0.129307	0.0298439	0.0584023
CTD-3229J4.1	-0.0453559	0.114512	0.00592775	0.144168	0.0750971	0.106462	-0.00349619	0.0367616	0.111367	-0.124655	0.100616	0.0419304	-0.047775	-0.0863937	-0.00134884	0.0638873	0.0441844	0.199804	0.0516066	0.109297	0.048172	0.124308	0.407685	-0.0776423	0.0195759	-0.0651534
CYB561D2	0.261806	-0.0378239	0.255859	0.0326685	-0.034216	-0.143281	-0.0519749	-0.193633	-0.137642	-0.171478	0.0562967	-0.0861278	-0.112912	0.160209	0.0577692	-0.154347	0.368921	-0.0933686	-0.0591993	-0.0903025	-0.00994323	0.128829	-0.0550309	-0.0427629	-0.0230172	0.0849877
CYP4F35P	0.0192746	0.0785917	0.185514	-0.0192369	-0.014802	-0.0541932	0.357908	0.0905992	0.00869045	-0.0279445	-0.0249645	0.0726543	-0.0580614	0.0593425	0.107959	0.0098783	0.0822639	-0.089621	-0.040974	-0.0605678	-0.0131195	-0.038244	0.1214	0.00483672	-0.0658518	0.0106815
D21S2088E	-0.11233	0.0234547	-0.00447397	0.0713907	-0.0470118	0.133933	-0.0239849	-0.0356748	0.146206	-0.134561	0.0406828	0.0836349	-0.05069	0.0230295	0.0792346	0.0338251	0.0162338	0.160402	0.12298	0.0967253	0.0900817	0.0623621	0.356595	-0.0472812	-0.0474296	-0.0267265
DANCR	0.0599408	0.100343	0.100865	0.227868	0.0192916	0.0565912	0.0188156	-0.0571651	0.0659369	-0.339029	0.114028	-0.161481	-0.0776466	0.155739	0.121082	0.0251091	0.221517	-0.00894608	-0.0275854	0.0380826	0.219276	0.243922	-0.0371467	-0.189627	-0.0295092	0.0610162
DAPK1-IT1	-0.0463761	-0.0133227	0.311933	0.0145531	-0.147374	-0.088773	0.263738	0.0752043	0.0281046	-0.132056	-0.0390996	0.00884437	-0.0849531	0.0315446	0.0189232	-0.0193673	0.0276848	-0.0395984	-0.201389	-0.0282823	-0.0514094	-0.00647265	-0.00788333	0.0418274	0.0801244	-0.0194931
DCUN1D2-AS	0.100914	-0.0128571	0.204621	-0.172958	-0.140974	-0.0886579	0.349838	-0.00109319	-0.143792	0.0271928	0.00805696	0.283951	-0.0204691	0.212391	0.0975848	0.00251712	0.000134103	-0.0556745	-0.0681015	-0.201509	-0.185441	-0.0585138	0.220747	0.24882	-0.0859883	0.0917903
DGCR12	0.243055	-0.0842899	0.158349	-0.218155	-0.139781	-0.263527	0.074015	0.028085	-0.22411	0.104096	0.00105824	0.0673381	0.0235086	0.245614	0.0625551	-0.0565541	0.0043142	-0.154177	-0.102515	-0.195492	-0.254501	-0.11026	0.0443689	0.321518	-0.0295886	0.126864
DGUOK-AS1	0.0347712	0.062016	0.349968	0.0527163	-0.0181132	-0.0437979	0.229664	-0.114925	-0.114809	-0.199226	0.0166783	0.00386138	-0.161725	0.106766	0.0241103	0.087004	0.200337	0.0777291	-0.109051	-0.0160254	0.0149867	0.140477	-0.0295226	-0.0648696	-0.132944	-0.100771
DICER1-AS1	0.229947	-0.0315872	0.344026	0.00515884	0.0411564	-0.0321944	0.0168122	-0.0105782	-0.191016	-0.0757025	0.22077	-0.0453818	-0.202573	0.260705	0.156675	0.128527	0.371086	-0.0229342	-0.0460598	-0.116545	-0.0919388	0.271825	0.0387504	-0.00804757	0.0993512	0.061215
DIO2-AS1	-0.0644857	0.121544	0.0158167	0.0372924	0.0567332	0.236549	-0.0245488	0.115831	0.163755	0.0899846	0.0604808	0.0111871	0.0118293	-0.103666	0.34721	0.0912852	0.025634	0.0490246	0.129669	0.225002	0.131745	0.0751113	-0.00111266	-0.0984776	0.00681654	-0.0275471
DIP2A-IT1	0.177679	-0.0640888	0.293051	-0.143924	-0.0750551	-0.189369	0.113049	-0.0441579	-0.180718	0.00407715	0.0403079	0.131475	-0.0652018	0.207067	0.0508697	0.0421363	0.0719809	-0.130766	-0.0973323	-0.130972	-0.13885	-0.0387766	0.0240367	0.327145	0.00515911	0.0345093
DKFZP434I0714	0.0170939	0.104702	0.149946	0.0481785	0.0125297	0.0897333	0.0972283	0.370786	-0.0573794	0.0610668	0.0299898	-0.0178423	0.020914	0.33375	0.0811991	0.0339778	-0.0246761	0.0448867	0.0339755	-0.060094	0.0593814	0.131946	0.12801	-0.0168017	0.0403194	0.0586247
DLEU2L	0.0818738	-0.0601734	0.252057	-0.245963	-0.109379	-0.0457536	0.262887	-0.0120829	-0.0737555	-0.0267639	0.0637468	0.341869	-0.0214211	0.1841	0.0553707	-0.0533914	0.0189175	-0.0271872	0.00429788	-0.171466	-0.192542	-0.0654363	0.105986	0.246294	-0.0893218	0.045352
DLGAP1-AS1	-0.0117849	0.0533682	0.342884	-0.00128408	-0.0169517	0.0246129	0.0900493	0.00944531	0.00112281	-0.144405	0.132508	-0.0573671	-0.158789	0.32928	0.0991165	-0.121743	0.100769	-0.0414587	-0.034301	-0.0947768	0.0708635	-0.00481629	0.0213379	-0.152082	0.0537982	-0.024339
DLGAP1-AS2	0.0876401	-0.00867399	0.442975	-0.0928076	-0.0290852	-0.000676817	0.206735	0.0376602	-0.117734	-0.0900437	0.0965296	0.0786237	-0.104917	0.30811	0.128347	-0.0604873	0.0788344	-0.106885	-0.0375298	-0.151518	-0.0838552	-0.00611391	0.0621687	0.0144626	0.0343069	0.0666549
DLGAP4-AS1	0.144069	0.159575	0.385622	0.0976487	-0.0128321	0.0493626	0.168948	-0.0644865	-0.0724514	-0.165361	0.191851	0.0844433	-0.131449	0.176492	0.183612	-0.190645	0.198746	-0.105027	0.0087152	-0.0304947	-0.0252422	0.17139	0.123658	0.019148	0.00243503	0.131575
DNAJC9-AS1	0.103418	-0.00696961	0.438152	-0.0754743	-0.153979	-0.0668649	0.191928	0.0370923	-0.165392	-0.138521	0.0832202	-0.0131739	-0.0684428	0.231511	0.132112	-0.145631	0.0551863	-0.0536632	-0.0233366	-0.203989	-0.104035	0.111639	0.144818	0.0796524	-0.0302584	0.0796258
DNMBP-AS1	-0.130038	-0.0200515	0.0319536	0.0901572	0.112359	0.0756374	-0.0346249	0.0273554	-0.00165672	-0.00929346	0.0183814	0.00429256	-0.037769	-0.0403286	-0.0150606	0.308992	0.0193744	0.0472012	0.0619524	0.148535	0.0502923	0.102013	0.0102888	-0.0135032	0.0210926	-0.0171577
DPP9-AS1	0.163946	-0.111519	0.319304	-0.20536	-0.122874	-0.262245	0.131375	-0.0649979	-0.132392	0.0239229	0.0406883	0.0542806	-0.15113	0.288746	0.0270421	-0.203349	0.116925	-0.240889	-0.191911	-0.206564	-0.263877	-0.0508022	-0.0131906	0.287611	0.00537416	-0.0222927
DSCR4-IT1	-0.0890431	0.268391	0.0715654	0.166257	0.108184	0.24646	0.0140413	0.00365445	0.190921	-0.0586184	0.152364	0.00944544	-0.0768839	-0.138031	0.326624	-0.0367819	-0.00998835	-0.0415371	0.157627	0.227728	0.202849	0.0931003	-0.0233134	-0.0855927	-0.109121	-0.0274751
DTX2P1-UPK3BP1-PMS2P11	0.132762	-0.0599682	0.31199	-0.222517	-0.144618	-0.270644	0.192837	-0.0350882	-0.169084	0.0128362	0.12216	0.10061	-0.158117	0.280669	0.0168252	-0.0922175	0.172788	-0.196038	-0.222955	-0.229162	-0.184161	0.00279261	-0.0521301	0.12273	-0.0429425	-0.0270551
DUXAP8	-0.0601298	0.334756	0.185807	-0.0342968	0.0380343	0.260691	0.17744	0.160515	0.0409122	-0.0393409	0.0873347	0.036567	0.0634227	-0.0674715	0.271165	0.0120575	0.0223131	0.124559	0.152966	0.0932009	0.1722	0.0637715	0.103308	-0.0382022	-0.0861512	0.0988292
EAF1-AS1	0.165136	-0.0383087	0.343247	-0.170179	-0.0899207	-0.1217	0.242657	0.022497	-0.211167	-0.0502145	0.0585739	0.192366	0.049682	0.261202	0.116052	-0.0548022	0.151226	-0.0830204	-0.0583634	-0.184316	-0.12552	-0.0167233	0.0292691	0.212871	-0.114296	0.0237537
EDRF1-AS1	0.193594	-0.0330589	0.31456	-0.219404	-0.119988	-0.11064	0.284205	0.03807	-0.246968	0.0340144	0.0497094	0.373415	0.0446359	0.264098	0.105413	0.0467286	0.0781459	-0.0437982	-0.100065	-0.234302	-0.269061	-0.051497	0.126459	0.313108	-0.0583772	0.148897
EFCAB14.AS1	0.204917	-0.124288	0.225845	-0.28186	-0.0640855	-0.179391	0.131167	0.0234863	-0.105531	0.0911226	-0.053849	0.262613	0.041941	0.305326	0.0714204	0.041656	0.0440788	-0.167471	-0.0878179	-0.165508	-0.159961	-0.0289706	0.0142479	0.315037	0.00911648	0.0486095
EHMT1-IT1	0.174201	-0.0578895	0.357607	-0.180209	-0.0439911	-0.0724892	0.149669	0.0192766	0.0250313	-0.0503273	0.00110566	0.201984	-0.114787	0.163023	0.0555548	-0.0436166	0.0393569	-0.10835	-0.077141	-0.177101	-0.137043	0.0300342	0.131445	0.145375	0.00456787	0.0344242
EHMT2-AS1	0.181386	-0.0635176	0.428661	-0.183968	-0.0572925	-0.0769208	0.134374	-0.0617368	-0.0909586	-0.0132296	0.127429	0.0685734	-0.129005	0.305525	0.0875427	-0.0853355	0.0723788	-0.0689011	-0.0654397	-0.179218	-0.156901	0.0222654	0.0995605	0.151932	-0.0174749	0.078446
EIF3J-AS1	0.0487516	-0.0277306	0.141049	0.00505903	-0.133436	0.0617584	0.113327	0.139097	-0.0623164	-0.134601	0.0576055	-0.0580236	0.107823	0.304971	0.10323	-0.16235	-0.0413453	0.169372	0.0635449	-0.197673	0.0229957	-0.0260939	0.112907	-0.0210471	-0.0454429	-0.0203824
EMX2OS	0.0551064	0.0694804	0.0875408	-0.012464	-0.153504	0.0125032	0.323619	0.102023	-0.221074	-0.0725762	0.00870534	0.0973545	0.148164	0.137125	0.0464573	0.134007	0.014133	0.107296	-0.0331116	-0.173501	-0.116001	-0.0205372	0.185281	0.111727	-0.0434869	0.200604
ENOX1-AS1	0.0673884	-0.0582415	0.220604	-0.102576	-0.211518	-0.205067	0.353863	0.0188808	-0.122289	-0.107025	-0.108411	-0.0813632	-0.0837858	0.0410507	0.00284063	-0.0253077	0.0602674	-0.194482	-0.193671	-0.240356	-0.212475	-0.158273	-0.0784481	0.240609	-0.0664864	-0.0163438
ERI3-IT1	0.272282	-0.15209	0.247162	-0.236528	-0.131248	-0.144684	0.117086	0.0148423	-0.198888	0.0973557	0.0321552	0.23508	0.0223375	0.221528	0.0502875	-0.106699	0.0972988	-0.134785	-0.0685203	-0.205642	-0.282155	-0.0979892	0.10652	0.363199	0.0189273	0.147526
ERICD	0.431587	-0.00401409	0.109073	-0.112078	-0.0167639	0.000369229	0.0362612	-0.0111444	-0.0851758	0.0144699	-0.134663	0.0343569	0.148356	0.266002	-0.0547318	0.0182002	0.0126563	0.0373127	-0.146204	-0.141054	-0.0704193	0.0208921	-0.00865599	0.160626	0.0655526	0.141256
EXTL3-AS1	0.188516	-0.00202548	0.344679	-0.10465	-0.0454935	-0.0355932	0.0943767	0.00349702	-0.150079	-0.0870198	0.0525629	0.0602017	0.0464467	0.286761	0.087562	-0.096808	0.0800442	0.0338424	0.0403092	-0.188451	-0.153108	-0.0302586	0.184374	0.145858	-0.00275375	0.0855
FAM181A-AS1	-0.0276057	-0.0178404	0.0871213	0.166805	0.115998	-0.0484359	-0.0550134	-0.0485317	-0.15781	-0.00709237	0.00316357	-0.00218159	-0.0321065	0.127606	0.146774	0.361443	0.263472	0.15411	0.0341232	0.0304831	0.0893477	0.177022	0.0693664	0.0222381	-0.00914239	-0.051316
FAM212B-AS1	-0.109816	0.0440094	0.0858884	0.0448432	0.034802	0.31545	0.0230601	0.0296803	0.0784108	-0.142899	0.189493	0.104055	-0.0860935	-0.039346	0.181809	-0.0557773	-0.0581272	0.164967	0.196285	0.117836	0.0998164	-0.116953	0.147521	-0.0804571	-0.017453	0.0561137
FAM215B	-0.0215901	0.0527232	0.32658	-0.0858642	-0.0526303	-0.141801	0.151808	0.125831	-0.057338	-0.0793936	0.0383654	-0.00785273	-0.0354412	0.110025	0.0254798	-0.109672	0.0111205	-0.134572	-0.09597	-0.0584125	-0.0762092	-0.011091	-0.0661073	0.030765	0.0225823	-0.0580764
FAM83H-AS1	0.544365	-0.182499	-0.0422706	-0.107148	-0.0539795	-0.0118969	-0.019709	-0.0167542	-0.238279	0.102711	-0.168246	-0.0268579	0.403379	0.197862	-0.0247163	0.0732745	-0.071062	-0.0937813	-0.0938623	-0.171296	-0.111265	-0.0772406	-0.0452604	0.097751	0.052578	0.0722146
FARP1-AS1	0.128766	0.0556488	0.33249	-0.0480137	-0.0952292	-0.110253	0.282026	-0.106396	-0.0887182	-0.050649	0.0512083	0.117089	-0.0447649	0.197184	0.0580277	-0.00984248	0.256343	-0.145079	-0.156744	-0.0552221	-0.0997904	0.0880365	-0.0239098	0.10997	0.0516824	-0.056287
FLJ21408	0.115086	-0.0641962	0.38668	-0.0816574	-0.0550697	-0.0280007	0.0362964	-0.041153	-0.0976173	-0.0622571	0.149897	0.0339241	-0.0780474	0.292437	0.181751	-0.0877952	0.102633	0.0944629	-0.00913396	-0.16717	-0.140014	0.0971904	0.140577	-0.00496134	0.0755903	-0.00751408
FLJ35934	0.0164559	-0.0317608	0.425947	-0.0742017	-0.091106	-0.0606259	0.157335	0.0671173	-0.145866	-0.0870437	0.0115694	0.00721889	-0.0206025	0.256272	0.0907858	0.0105358	0.0346501	0.0470059	-0.0696806	-0.198378	-0.112948	-0.0159591	0.0491712	0.0906176	-0.0598279	0.0246997
FLJ36000	0.0337555	0.304214	0.039183	0.159979	0.0879603	0.0534337	0.0435095	0.0827946	0.0919862	0.00714778	0.0785943	0.0161071	-0.0276101	-0.0616813	0.0814392	-0.0570533	0.0633621	-0.00813327	-0.0126676	0.00534771	0.0545394	0.134396	0.027986	-0.0315335	-0.0595979	-0.0103159
FLJ37505	-0.0857815	0.166436	-0.0234011	0.0341559	0.0375294	0.284046	-0.033741	-0.00277499	0.284422	-0.0380619	0.0214814	-0.0300432	-0.00071584	-0.111754	0.406151	-0.024745	-0.0742981	0.0656597	0.220927	0.181065	0.185045	0.0427258	-0.0273099	-0.0859341	0.00846805	-0.0766641
FLJ42393	0.154153	0.00779562	0.388601	-0.178557	-0.181439	-0.139754	0.269681	0.0502226	-0.124645	-0.0576346	-0.00304284	0.172199	-0.0442897	0.183591	0.0272349	-0.0559814	0.00112772	-0.119014	-0.138594	-0.264758	-0.153949	-0.0361704	-0.0185122	0.163405	0.0221683	0.120433
FLNB-AS1	0.230909	-0.169784	0.181284	-0.251837	-0.141185	-0.205529	0.0881486	-0.0323162	-0.181363	0.0749358	0.0211534	0.131957	0.00147827	0.249445	0.0403295	-0.00667032	-0.0108338	-0.110399	-0.0805298	-0.256981	-0.331446	-0.0799226	0.0726	0.353626	-0.0353504	0.102644
FMR1-IT1	0.229906	-0.125232	0.312379	-0.164306	-0.0252597	-0.252747	0.110759	0.000935385	-0.177007	0.113352	-0.0320633	0.0571411	-0.00309849	0.414541	0.0852957	-0.00209232	0.0626231	-0.16648	-0.16088	-0.266889	-0.184527	-0.026917	-0.0558811	0.168084	-0.0143468	-0.10677
FOXD3-AS1	-0.124992	0.0580959	-0.0555589	0.111176	0.084295	-0.014652	-0.13282	-0.0170246	0.242198	-0.0943823	-0.0464234	-0.0321395	-0.0917773	-0.0383746	-0.0107277	-0.11933	-0.0430565	-0.0171677	0.0653889	0.08667	0.308887	0.0983587	-0.00437459	-0.159214	0.0165581	-0.143456
FOXG1-AS1	-0.113029	0.101947	-0.0651832	-0.00256072	-0.0617658	0.136688	0.0138975	-0.0203008	0.323157	-0.0308972	0.0202595	-0.0052547	-0.0417618	-0.0828724	-0.0130031	-0.0646171	-0.0730089	-0.0313534	0.105307	0.0942142	0.138108	0.0207768	0.144702	-0.116902	-0.0109157	-0.0317184
FOXN3-AS1	0.083748	-0.0466079	0.0534656	0.121575	0.168353	-0.0372392	-0.226242	-0.099535	-0.024346	-0.132644	0.0757357	-0.0992071	-0.127467	-0.00896327	-0.00164631	0.206121	0.357815	0.0322569	-0.0421545	0.089051	0.137525	0.216248	-0.13863	-0.161043	0.0880383	-0.0733386
FOXP1-AS1	0.104491	-0.0180088	0.370563	-0.110969	-0.108791	-0.172302	0.203048	0.0280109	-0.139233	-0.0914581	0.0384311	-0.0391582	-0.0772938	0.19324	0.0336242	-0.0504495	0.0895498	-0.216292	-0.181029	-0.162032	-0.161734	-0.0390704	-0.0125761	0.0703529	0.0501531	-0.00516443
FOXP1-IT1	0.112596	-0.0386645	0.374102	-0.0651792	-0.126991	-0.133479	0.27514	0.0837779	-0.0997152	-0.121346	0.0428977	0.054625	-0.0470975	0.158255	0.0436098	-0.0259253	0.0916349	-0.132409	-0.179201	-0.111061	-0.128832	-0.0358068	0.0127946	0.0938355	0.0174184	0.0667511
FOXP4-AS1	-0.0969825	0.189056	0.179348	0.0362198	0.00292888	0.322341	0.222331	-0.0241211	0.116534	-0.214701	0.109258	0.119868	-0.00535872	0.0846484	0.0615019	-0.0524088	-0.0295232	0.10962	0.158377	0.0388134	0.169821	-0.030697	0.180951	-0.104939	-0.0308626	0.104367
FRMD6-AS1	0.0321259	-0.00481215	0.30456	0.169306	-0.0530518	-0.0927166	0.185854	0.0481582	-0.0822061	-0.0523124	-0.0319738	-0.0933203	-0.0437013	0.317932	0.0513627	-0.00495593	0.0605509	0.0390529	-0.11107	-0.13675	-0.087501	0.0403754	0.0566982	0.0486221	-0.077723	0.0697972
FSIP2-AS1	0.0268811	0.172785	0.235276	0.0072095	-0.142472	0.111523	0.306526	0.138604	-0.0423755	-0.0535804	0.113714	0.104364	0.0384152	0.144897	0.0692805	-0.0424408	0.0359837	-0.0990676	-0.00100011	-0.101353	0.108033	0.0814395	0.0658097	0.0617575	0.0243313	-0.0644388
FTCD-AS1	0.235295	-0.0754325	0.221229	-0.11867	-0.144086	-0.10911	0.0446096	0.0386146	-0.0629615	0.00762245	0.0823061	0.0982814	0.0336371	0.107394	0.0535224	-0.101161	0.0157599	-0.0989392	-0.0709276	-0.122141	-0.216206	-0.0966685	0.162219	0.301841	-0.031422	0.0239243
FTX	0.0711737	-0.0941776	0.318837	-0.186353	-0.142336	-0.144902	0.295948	0.136369	-0.123862	-0.0697596	-0.0296675	0.177535	0.0236048	0.243837	0.102101	-0.0822324	0.012256	-0.0460464	-0.147667	-0.286845	-0.260121	-0.104453	0.132623	0.2127	-0.00326394	-0.0303823
GABPB1-AS1	0.231232	0.00779992	0.449044	-0.176122	-0.190636	-0.084723	0.285723	0.0406214	-0.179712	-0.0907644	0.135248	0.13005	0.0279417	0.360185	0.180141	-0.107263	0.130577	-0.0648125	-0.0654538	-0.233262	-0.159787	-0.0413597	0.0730835	0.229569	-0.0636423	0.103312
GAS8-AS1	0.153274	-0.0490565	0.263366	-0.217847	-0.149606	0.0164176	0.303595	0.0802005	-0.205016	0.0404177	0.020339	0.295587	0.00376322	0.219508	0.100772	-0.0587127	-0.0290037	0.0868959	0.061981	-0.218378	-0.189402	-0.0420716	0.186579	0.231757	-0.0303471	0.217263
GHc-857G6.7	0.211434	-0.129924	0.477957	-0.223325	-0.0927198	-0.201167	0.183179	0.0753238	-0.20256	-0.0551349	0.0301888	0.14677	-0.0731047	0.319519	0.100567	-0.158284	0.0896578	-0.0881723	-0.166528	-0.293813	-0.233276	-0.057245	0.0780065	0.238888	-0.0691426	0.0490186
GHET1	-0.167292	0.0711525	-0.0368391	0.0967757	0.247802	0.147604	-0.085889	0.0559679	0.0625136	0.0273223	-0.0511427	-0.00860107	-0.0299392	-0.0840616	0.0641115	0.351176	-0.0755825	0.113606	0.223435	0.198803	0.07036	0.156284	-0.000731196	-0.0674661	0.00308994	-0.0480446
GLIS2-AS1	0.145483	-0.0103651	0.344569	-0.0395635	-0.20788	-0.1661	0.0995448	-0.108717	-0.0628791	-0.2073	0.110057	-0.0173727	-0.10333	0.177562	0.0828574	-0.0901606	0.188784	-0.140064	-0.185824	-0.0638264	-0.0976629	0.050276	0.0443493	0.0576967	-0.0382711	0.0665367
GNAS-AS1	0.0673012	0.178452	0.21393	0.39397	-0.054842	0.0195542	0.0677756	-0.0370701	-0.00107607	-0.0652701	0.0667853	0.0550853	-0.0946618	0.186664	0.165479	-0.12272	0.175431	0.0841119	-0.00853591	0.038492	0.137077	0.181555	0.123415	-0.0516602	-0.0739211	0.104267
GPR50-AS1	0.308909	0.0193973	0.0109327	0.079483	0.101437	0.0251228	-0.0297874	-0.0419928	-0.0219897	0.0612543	0.073319	0.0124042	-0.0873079	-0.0356404	0.012984	0.00501038	0.25265	0.0218442	-0.0185498	0.163375	-0.0210135	0.113921	0.0346687	0.00685814	0.0666614	0.212005
GRPEL2-AS1	0.0611607	0.00522993	0.346334	-0.0630918	-0.124072	-0.0862687	0.142916	0.0121467	-0.0985018	-0.0337859	0.0875145	0.143676	-0.0445944	0.253709	0.124193	-0.129713	0.0614954	-0.0348581	-0.013036	-0.119464	-0.0532836	-0.0478274	0.0697583	0.135778	-0.0453447	-0.0104437
GS1-120K12.4	-0.185257	0.183018	-0.0443759	0.11048	0.0205979	0.256578	0.0191619	0.0922689	0.312013	-0.0209463	-0.00387396	-0.0133791	-0.0351384	-0.0503012	0.19772	0.0472407	-0.10988	-0.0296405	0.106451	0.211751	0.199191	0.104091	0.0324968	-0.14991	-0.0141152	-0.0532098
GS1-124K5.11	0.23014	-0.0639888	0.371493	-0.169663	-0.192947	-0.255728	0.195179	-0.0918937	-0.145509	0.00963719	0.225017	0.0292999	-0.0720634	0.401665	0.0856596	-0.102297	0.186562	-0.140349	-0.131279	-0.236001	-0.270258	-0.124297	0.0845822	0.240052	-0.091029	0.0151133
GS1-124K5.13	0.103672	0.0424168	0.344224	-0.0860544	-0.182276	-0.0495178	0.330026	0.0313113	-0.132699	-0.111602	0.14978	0.0832904	-0.0291968	0.260829	0.0482719	-0.028129	0.100623	-0.10518	-0.0648277	-0.100574	-0.0946338	0.0082764	0.0801441	0.00126156	-0.0127974	0.0281651
GS1-124K5.3	0.190667	-0.0796744	0.10366	-0.142582	-0.0870901	-0.0337821	0.0721603	0.0633349	-0.0957247	0.149374	0.118153	0.21797	0.0327116	0.30185	0.0710522	-0.060773	0.017511	-0.0286972	0.0619084	-0.173095	-0.207951	-0.0705525	0.119781	0.236467	-0.0297715	0.0934085
GS1-166A23.2	-0.0505687	0.201001	0.201809	0.0673714	-0.0785368	-0.0196934	0.357071	-0.0212793	-0.0210426	-0.154561	0.102621	0.0548958	-0.193058	-0.0444059	-0.0122578	-0.207154	0.0962567	-0.137258	0.0263341	-0.0693522	-0.0544457	0.0484993	0.0728927	-0.0408586	-0.031367	0.0154817
GS1-204I12.3	-0.0137512	-0.0207564	-0.0151676	-0.0358178	0.0132007	0.0372679	0.0949396	0.0578501	0.00177779	-0.0279865	0.0166395	0.357346	0.0505059	0.0893217	0.0812292	-0.00114137	-0.0558617	0.0145827	0.0106342	-0.0212071	-0.0103918	-0.0197897	0.0123877	0.0202542	-0.0125469	0.0764389
GS1-24F4.2	0.0364427	-0.0145539	0.341858	0.115448	-0.0169702	-0.0598944	0.00281289	-0.0975802	-0.212718	-0.0536315	0.0716929	-0.025611	0.0277855	0.230057	0.138199	0.188136	0.17227	-0.0410934	-0.0417974	-0.0222246	0.00971813	0.200571	-0.0198971	-0.0500837	-0.00359022	-0.00388343
GS1-279B7.1	-0.0363738	0.190765	0.391067	-0.0667007	-0.10951	0.00255866	0.32092	0.103146	-0.126243	-0.0822688	0.0746837	0.146176	-0.130229	0.165383	0.0668367	-0.105822	0.00622521	-0.0612844	-0.0470679	-0.0830446	-0.048897	-0.0216042	0.0341528	0.0242331	0.0235827	0.134768
GS1-304P7.3	0.0681707	0.0527967	0.363889	-0.0190969	-0.180556	-0.0536942	0.304798	0.0948652	-0.0367188	-0.108564	-0.00428174	0.0670976	-0.0321251	0.100551	0.0418614	-0.133007	0.00481703	-0.135262	-0.0756857	-0.18036	-0.0271516	0.0796326	0.156307	0.0443547	0.0459615	-0.00290827
GS1-393G12.14	0.575024	-0.0902909	0.033589	0.0200172	0.122736	-0.0314437	-0.156754	-0.175193	-0.0931549	-0.0727476	0.0142337	0.0441156	0.0189584	0.14385	0.0010573	-0.0772315	0.262674	0.0164883	-0.00194109	-0.0652329	-0.026414	0.0971735	-0.0517021	0.0700546	-0.00418609	0.115726
GS1-57L11.1	-0.0571875	0.0472593	-0.0421742	0.05511	0.0308522	0.0866908	-0.0904954	0.0130112	0.130244	-0.067786	0.0411763	0.00412224	-0.0282914	-0.0506847	0.00411533	0.0688965	0.0071639	0.132604	0.100309	0.0452423	-0.00688716	0.0411269	0.4997	-0.0714787	-0.0070041	0.0174053
GSN-AS1	0.212966	-0.209387	0.160738	-0.27888	-0.222	-0.322206	0.110596	0.0872325	-0.214711	0.014358	-0.135391	0.0388945	-0.0201489	0.222728	0.0113107	-0.0885364	-0.00322034	-0.192279	-0.204526	-0.285736	-0.35316	-0.210865	-0.0227959	0.407117	0.0402876	0.0690431
GUSBP11	0.263077	0.0462283	0.342361	-0.0932984	-0.0672297	-0.237314	0.184309	-0.0583924	-0.0747369	-0.0294153	0.0302873	0.186236	-0.194579	0.206337	0.0954359	-0.174167	0.100481	-0.187551	-0.162	-0.198125	-0.154055	0.0215487	0.00417123	0.194467	-0.133376	0.0517559
H1FX-AS1	0.122443	0.103909	0.404154	0.145074	0.010442	0.0349526	0.175739	-0.12933	-0.0285191	-0.133228	0.168434	0.198108	-0.179865	0.136962	0.0553699	-0.174871	0.237765	0.0706436	-0.0648832	-0.0597677	0.0207152	0.125419	0.114055	-0.0193795	-0.0536708	0.190907
HCG11	0.067509	0.152724	0.0958875	-0.103235	-0.192636	0.0258442	0.24215	0.1751	-0.143316	0.0665394	0.00793502	0.0128574	0.17156	0.303304	-0.0345629	-0.0878693	-0.0878192	0.0686328	-0.0121831	-0.00296227	-0.0641153	-0.0539157	0.20007	0.00910609	-0.0203604	0.191426
HCG14	0.00990549	0.0615939	0.229871	0.0897589	0.0354889	0.0494817	-0.0255556	-0.0792381	-0.0310509	-0.156563	0.150605	-0.0526949	-0.147148	0.226599	0.138962	0.00947974	0.13414	0.131952	0.0329815	-0.0137029	0.139407	0.32734	0.0411984	-0.167418	-0.0200506	-0.00220166
HCG15	-0.0670265	0.194841	-0.0537385	0.115264	0.079682	0.345549	-0.016613	0.00365549	0.19934	-0.0624852	0.099184	-0.0118912	0.0173722	0.00133425	0.347007	0.0531514	-0.0654724	0.208928	0.313743	0.176723	0.113332	0.00197305	0.351661	-0.0879435	-0.0559326	0.185455
HCG16	-0.070993	0.230503	-0.00166566	0.0733851	0.0578618	0.335394	0.0293541	0.0459683	0.205319	-0.0783221	0.0821908	-0.0458154	0.0172186	0.121954	0.334196	0.0313345	-0.059418	0.185534	0.284899	0.133935	0.147311	0.0489204	0.298686	-0.0929016	-0.0445823	0.132054
HCG18	0.0142055	0.151421	0.209423	-0.117862	-0.0588361	0.2088	0.367488	0.0927116	0.00645779	-0.0109932	0.157048	0.194444	0.0522542	0.170801	0.183796	-0.0245177	-0.0391857	0.0910676	0.165291	-0.056402	0.0246481	-0.00299933	0.174152	-0.00978527	-0.131861	0.23805
HCG2040054	0.105186	0.128685	0.337267	-0.0183017	-0.0492623	0.014663	0.326944	0.0484614	-0.19417	0.060922	0.0481586	0.161427	-0.0121139	0.203219	0.116461	-0.055392	0.0797257	0.0332825	0.0739405	-0.10699	-0.0892449	-0.0911638	0.122119	0.0876149	-0.0768054	0.152014
HCG25	0.000927916	0.069114	0.384518	-0.0238369	-0.0431364	-0.0113379	0.060032	-0.0138222	0.115394	-0.0618772	0.20601	0.033576	-0.124449	0.261642	0.17156	-0.137905	0.0951346	0.0214366	0.0674448	0.0210437	0.133101	0.0994914	0.0629505	-0.0531974	-0.0954803	-0.0726235
HDAC11-AS1	0.0417913	0.0344959	0.132696	0.0582347	-0.0739035	-0.0663386	0.000195321	-0.0331762	-0.0483129	0.0699722	0.0555471	-0.144422	-0.00562731	0.331378	0.0638541	-0.0200594	0.0786015	-0.047113	-0.0594873	-0.0984237	0.0161331	0.0468132	0.0387611	-0.00712529	-0.0317176	0.0856479
HEXA-AS1	0.234358	-0.0705957	0.129252	-0.12309	-0.0188123	-0.0672835	-0.0350293	0.0839185	-0.109002	-0.0234929	-0.0679973	-0.0816195	0.156012	0.390028	0.0157197	-0.0324578	-0.00430531	-0.0715124	-0.0315985	-0.13706	-0.053001	-0.025936	-0.050106	0.0966092	-0.0372331	-0.0205689
HEXDC-IT1	0.248305	-0.107691	0.391521	-0.238317	-0.0808571	-0.222252	0.188849	0.154642	-0.24073	0.0381389	-0.0287592	0.0771258	-0.0172555	0.296311	0.0756595	0.000372848	0.0770964	-0.121844	-0.202901	-0.224033	-0.234293	-0.00725677	0.0512844	0.195509	0.0271734	0.079922
HLCS-IT1	0.0934503	-0.10423	-0.00597162	-0.146571	-0.0973062	-0.127184	0.0166396	0.0247496	0.0107156	0.00387331	-0.0694672	-0.0308324	-0.00973193	-0.0391768	-0.0412753	-0.00599577	0.0168463	-0.119135	-0.120566	-0.0378541	-0.122585	-0.00825793	-0.0153434	0.0442909	0.33847	-0.00290287
HM13-IT1	0.153865	0.152013	0.415291	-0.0243536	-0.186691	-0.208138	0.322039	0.00260362	-0.11554	0.00406282	0.0626442	0.0245159	-0.0923092	0.225759	0.115194	-0.0914523	0.133727	-0.170585	-0.137848	-0.173668	-0.146621	-0.00749531	0.0263226	0.170239	-0.0618325	0.0138329
HMBOX1-IT1	-0.00505622	0.137167	0.414381	-0.0578687	-0.0211329	0.0173715	0.291527	0.124293	0.0465769	-0.16239	0.0294122	0.105661	-0.0477624	0.0764482	0.0597588	-0.0413107	0.012857	-0.0223597	-0.0840483	-0.0629517	0.0680809	0.0735716	0.00541868	-0.121597	0.0771853	-0.0225411
HMGN3-AS1	0.0618553	0.0761208	0.0484434	0.0466766	-0.14218	0.0305293	0.115768	0.135583	-0.033776	0.0188535	-0.169487	-0.109061	0.191216	0.322782	-0.0969119	0.0453799	-0.119544	0.114595	-0.0267751	-0.0748146	0.00909557	0.0784542	0.0811543	-0.00616583	0.130469	-0.0225555
HNF4A-AS1	0.000780409	0.0522379	0.0167916	0.0689016	0.0122241	0.0674525	-0.0115657	-0.0561195	0.11362	-0.0905205	0.154775	0.0993206	-0.0503901	-0.0618314	0.0509958	-0.00591105	-0.00131003	0.107872	0.0998977	0.0385243	0.027303	-0.0156509	0.399835	-0.0298895	-0.0254554	0.00591483
HNRNPU-AS1	0.215823	-0.0464215	0.436192	-0.189641	-0.183243	-0.0960512	0.314385	0.017618	-0.21516	0.0365146	0.0566829	0.250351	-0.035189	0.340355	0.145481	-0.112114	0.066618	-0.0193481	-0.0746205	-0.273296	-0.119933	0.0159333	0.0513254	0.20136	-0.0716654	0.079505
HS1BP3-IT1	0.147001	-0.0361041	0.132966	-0.217104	-0.187239	-0.061442	0.101212	-0.0213019	-0.199361	0.0827458	0.0589134	0.100896	-0.0351246	0.0829025	-0.00826341	-0.0891285	0.00789003	-0.170084	-0.0402205	-0.17951	-0.345763	-0.163706	0.0835847	0.277907	-0.048773	0.106691
HTR5A-AS1	-0.120352	0.0941452	-0.0128961	0.0777667	0.00300579	0.110564	0.00202616	0.00457961	0.114016	-0.0437829	0.0528448	0.00962965	-0.0698015	-0.0785277	-0.00473157	0.0597918	-0.0572813	0.120209	0.0941469	-0.0228525	-0.0557467	0.021244	0.334527	0.0384352	-0.0674787	-0.0399743
HULC	0.0150628	0.127817	0.339859	-0.0776827	-0.108785	-0.0171517	0.274776	0.0894124	0.0175776	-0.112235	0.00036755	0.0604688	-0.103167	0.19647	0.018562	-0.097622	0.0395236	-0.0539507	-0.109103	-0.0353447	0.00518666	0.0660813	0.113935	-0.00273579	0.0709956	0.0944995
HYI-AS1	0.0342117	0.102605	0.300089	0.00218578	-0.0690122	-0.0931211	0.0546474	-0.033849	-0.0545976	0.0163644	0.0880506	0.0369826	-0.197458	0.0945031	0.0480808	-0.0864786	0.232701	-0.204187	-0.108628	-0.0982698	-0.0464612	0.132864	-0.000874469	0.0795448	-0.0376054	0.0869738
IBA57-AS1	0.140742	0.0782574	0.439127	-0.0284308	-0.163163	-0.0325144	0.258497	-0.042304	-0.159405	-0.164246	0.202489	-0.000567566	-0.106566	0.385831	0.0737242	-0.157615	0.247465	0.000262335	-0.0791431	-0.16585	-0.0811983	0.0129591	0.0840944	0.0530679	-0.0193726	0.0764632
ID2-AS1	-0.180137	0.0593515	-0.0272679	0.0442956	-0.0318677	0.31784	0.0558662	0.0173004	0.0352484	-0.0218326	0.130587	0.0199454	-0.130415	-0.0340515	0.0635989	-0.0382396	-0.134502	0.0905244	0.2034	-0.000727783	-0.0242851	-0.0315656	0.363435	-0.0463097	-0.0421824	0.103759
IDI2-AS1	-0.0265984	0.18713	0.0653872	-0.0395839	0.0815702	0.268127	0.0282758	0.0246708	0.201737	0.0149192	0.0574768	0.045087	-0.0101322	-0.0134535	0.478321	-0.00514751	-0.0515761	0.0621905	0.176934	0.210703	0.169087	0.0682489	0.0261264	-0.0665412	-0.0552704	-0.0556141
IGBP1-AS1	0.207326	-0.0296145	0.39853	-0.218329	-0.00867575	-0.248483	0.201769	0.0586701	-0.132695	0.00145904	-0.0146495	0.0589652	-0.0720851	0.387406	0.0643995	-0.0756911	0.161216	-0.188857	-0.189715	-0.259292	-0.197308	0.0269734	0.0360926	0.197051	-0.0492407	0.0337026
IGBP1-AS2	0.143819	-0.0583418	0.357712	-0.114637	0.0222786	-0.127208	0.0755636	-0.00319955	-0.0860619	0.00654061	0.0439967	0.188017	-0.0171108	0.212822	0.0865008	-0.106857	0.0952428	-0.0859698	-0.10584	-0.155971	-0.0285974	-0.0210474	0.0191798	0.125512	-0.033051	0.058636
IGF2BP2-AS1	0.0716675	0.0906303	0.311036	-0.103126	-0.125052	-0.0171534	0.340095	0.0094825	-0.0741005	-0.132738	0.0809637	0.184225	-0.0246849	0.135935	0.0466504	-0.113904	-0.0150646	-0.0561167	-0.0842919	-0.174708	-0.109543	-0.0648745	0.131399	0.218956	0.0126517	0.0625313
INE1	0.254095	-0.0867107	0.231372	-0.232634	-0.0815833	-0.276043	0.0752747	-0.0245637	-0.157554	0.156918	-0.0157865	0.0669109	-0.0777665	0.232628	0.0735541	-0.0135004	0.0753191	-0.248198	-0.192228	-0.192768	-0.228257	-0.0263673	-0.0234641	0.301776	-0.0884579	0.0242673
INTS6-AS1	0.111441	0.0191231	0.331243	-0.0167414	-0.120422	-0.0513601	0.308983	0.0357039	-0.0690785	-0.155737	-0.00249855	0.0548256	-0.0772816	0.192231	0.126499	-0.18957	0.120898	-0.0385184	-0.036711	-0.221443	0.0302691	0.1318	0.131627	0.0595058	-0.0394176	-0.070741
IPO9-AS1	0.0188625	0.0756187	0.278613	0.195294	0.0826592	0.143874	-0.0320635	-0.0641243	-0.0635775	-0.142289	0.225581	0.0639502	-0.163696	0.192291	0.095929	0.0288791	0.222562	0.221594	-0.032337	0.0503743	0.0468674	0.341556	0.0865535	-0.0878031	0.011053	0.139091
ITCH-IT1	0.0549484	0.156185	0.482372	0.0205727	-0.157545	-0.120179	0.361977	-0.00367909	-0.069342	-0.0869221	0.0786506	0.0338806	-0.150099	0.244671	0.0211498	-0.0130158	0.133199	-0.131599	-0.161385	-0.183215	-0.0957839	0.0443979	0.0239214	0.0566118	0.0364814	-0.00668295
ITGB5-AS1	0.118387	-0.168856	0.129146	-0.217352	-0.127629	-0.167268	0.244183	-0.0164532	-0.165858	-0.0234592	-0.107171	0.141077	0.0246747	0.110743	-0.0150296	-0.0762944	0.0266632	-0.189057	-0.152163	-0.157199	-0.252296	-0.194477	0.0495309	0.351468	-0.0408236	0.0891256
ITPK1-AS1	0.201045	-0.0714678	0.297994	-0.167806	-0.114394	-0.250282	0.187384	-0.0478121	-0.170472	-0.00917141	-0.0366516	0.0950237	-0.0462058	0.249	0.00722302	0.0502939	0.172977	-0.162912	-0.213156	-0.230665	-0.27922	-0.0525588	0.0116906	0.365695	0.0260742	0.0691894
KB-1125A3.12	0.0707677	-0.0298651	0.288025	-0.0949909	-0.142386	-0.100934	0.235149	0.0215846	-0.106804	-0.0510314	-0.00157001	0.109843	-0.0765733	0.322377	0.104749	-0.0639138	0.0393785	-0.114975	-0.0922792	-0.171712	-0.158266	-0.0252501	0.0778258	0.096662	-0.0783254	0.0567416
KB-1460A1.5	0.32652	-0.0835447	0.133785	-0.121655	-0.193102	-0.134563	0.188791	0.0986399	-0.161224	-0.0406157	-0.138379	0.0571222	0.225993	0.105201	0.00690538	-0.226302	-0.000519272	-0.197378	-0.148637	-0.327975	-0.12372	-0.00664977	0.0869418	0.227115	-0.0510948	0.0244615
KB-1471A8.1	0.305834	0.0582411	0.138727	0.078786	0.122922	0.00285122	-0.0334621	-0.105531	-0.180057	-0.00994419	-0.0317587	0.0738992	0.144264	0.245183	0.057216	0.0882992	0.187341	0.106151	0.0860903	-0.0150378	0.0976057	-0.00238904	0.0605409	0.068925	-0.0612668	0.00754149
KB-1507C5.3	0.320918	-0.11855	0.340639	-0.155465	-0.194039	-0.215046	0.182999	0.0561309	-0.190801	-0.0266479	0.0222188	-0.0381083	0.145924	0.32425	0.0441928	-0.0934924	0.0394183	-0.131258	-0.179471	-0.269535	-0.152278	-0.0448088	0.0269794	0.0563962	-0.000381202	0.0472658
KB-1674E1.1	0.122141	-0.121199	0.19117	-0.166189	-0.0872782	-0.118688	0.18026	-0.030186	-0.0631625	-0.0619563	-0.023756	0.314085	-0.0756152	0.202827	0.0118325	-0.0211538	0.00926758	-0.0335763	-0.129203	-0.197329	-0.200542	-0.0590465	0.059735	0.160485	0.033729	0.151367
KB-1674E1.2	0.0533812	0.0944171	0.377512	-0.137657	-0.134806	-0.100734	0.316845	0.0864307	-0.00252658	-0.0965045	-0.00374583	0.122732	-0.0199085	0.240517	0.0830113	-0.0121083	-0.0448783	-0.121868	-0.110744	-0.113018	-0.0215429	-0.0516953	0.017471	0.0549607	0.0515538	0.0346922
KB-1836B5.1	0.105752	0.126188	0.305837	0.0303593	-0.0255846	0.0102525	0.214862	0.0487374	-0.102409	-0.114934	0.0998465	0.13471	-0.0758633	0.0878391	0.0651149	-0.150823	0.0979866	-0.016368	-0.0604708	-0.0544941	-0.024317	0.0253683	0.030429	0.0302497	-0.0271307	0.112287
KB-1836B5.4	0.0817977	0.196922	0.420761	0.0998393	-0.0293127	0.0212207	0.0791201	-0.0273636	-0.0437734	-0.153753	0.15258	0.0267948	-0.238875	0.170861	0.0884006	-0.150119	0.158197	0.0700795	-0.0127089	-0.0697982	0.0343654	0.181226	0.030487	-0.0142399	-0.0322807	-0.0104405
KB-1991G8.1	0.25893	-0.151401	0.118532	-0.240497	-0.0880764	-0.236407	0.1119	0.0291158	-0.264489	0.0844187	-0.164937	-0.00392039	0.200612	0.245858	0.0567559	0.0899007	0.052195	-0.136102	-0.170371	-0.305608	-0.20365	-0.0214762	-0.00271876	0.150831	0.0171242	-0.0611677
KB-226F1.2	0.171044	0.00540562	0.216183	-0.0610623	-0.00309439	-0.181066	0.0638359	-0.0830233	-0.121911	-0.0439228	0.0128953	0.0944833	0.035486	0.379293	0.120656	-0.0455715	0.115799	-0.0433727	-0.0626326	-0.0484126	-0.0495401	0.0978366	0.102118	0.0777992	-0.120342	0.027669
KB-318B8.7	0.152385	-0.138322	0.0506988	-0.187403	-0.0740448	-0.158683	0.14506	0.00858522	-0.181012	0.0801791	-0.0392123	0.377265	0.0829432	0.238955	0.0276995	0.0250253	-0.0116876	-0.0801822	-0.0985974	-0.17763	-0.224475	-0.0837781	0.0793043	0.237106	-0.010543	0.154559
KB-431C1.4	0.167129	-0.0640538	0.151123	-0.00216638	-0.105058	-0.0571861	0.031173	-0.0130096	0.0119612	-0.162494	0.0318542	-0.0857822	0.346301	0.126449	0.0960685	0.00767914	0.0392157	-0.0405094	-0.03414	-0.150563	0.158885	0.0655032	-0.0531018	-0.0671443	-0.0297083	-0.243719
KB-431C1.5	0.344258	-0.171056	0.274828	-0.29282	-0.136948	-0.191572	0.148958	0.0155876	-0.123691	-0.00271593	-0.0570421	0.160994	0.293388	0.351356	0.0957859	-0.00190751	0.0189672	-0.191588	-0.118149	-0.265485	-0.225093	0.005684	0.0597337	0.267639	-0.0506978	-0.113809
KB-67B5.17	-0.0468026	0.0469463	-0.0322048	-0.018858	0.0181203	0.0757551	0.034266	0.0130832	0.201511	-0.0413222	-0.0150847	-0.0855894	-0.0603378	-0.0676868	0.109142	-0.0428384	-0.0672218	-0.0219091	0.0971201	0.0708718	0.022392	-0.00825531	0.320359	0.0413983	-0.0376798	0.074693
KCNIP2-AS1	0.139229	0.0841892	0.32155	-0.020766	-0.0706913	0.124914	0.0905924	-0.0421361	0.00548566	-0.154365	0.178091	0.0916094	-0.127344	0.133058	0.229271	-0.118947	0.171277	0.143403	0.107551	-0.113388	0.0241503	0.0493158	0.0866698	0.0637657	-0.0079276	0.0245347
KCNK15-AS1	-0.0448479	0.148014	0.0751252	0.314948	-0.0665577	0.0442779	-0.0685927	-0.112462	0.0160429	-0.116057	0.115742	-0.0718021	-0.176455	-0.102942	0.141327	-0.176082	0.225326	0.0789729	0.088372	0.060769	0.167403	0.175338	0.123286	-0.124391	-0.0551868	-0.0455308
KCNQ1OT1	0.114493	0.160092	0.372872	0.0080666	-0.148823	-0.0835376	0.465	-0.0186609	-0.16114	-0.0656817	0.0539114	0.240025	-0.0594494	0.111949	0.0654481	-0.0683943	0.140316	-0.131684	-0.136423	-0.206466	-0.187955	-0.00612474	0.125976	0.246027	-0.0474533	0.0804473
KCTD21-AS1	-0.058828	0.0475149	0.148592	0.0666681	0.04417	0.0728903	-0.0365854	0.020794	0.0558102	-0.0592546	0.0627872	-0.102506	-0.0679369	0.300419	0.128353	-0.0129375	0.0652851	0.0380429	0.086312	0.0528142	0.0560931	0.0447421	0.0627293	-0.087668	0.0596949	0.0270555
KDM4A-AS1	0.149555	0.00869615	0.318382	-0.0512233	0.064656	-0.0452834	-0.075053	-0.137662	0.0441543	-0.00503556	0.186293	0.0748128	-0.121222	0.274438	0.150653	-0.0521979	0.19503	-0.0513991	-0.0127055	-0.0516643	-0.0183514	0.168431	-0.0186747	0.0900391	-0.087083	0.0558487
KDM5C-IT1	0.0973582	0.0833036	0.359996	-0.0518326	-0.00784788	-0.0879216	0.226498	-0.0583614	-0.0409312	-0.0885455	0.0254447	0.125788	-0.166516	0.0912685	0.0401709	-0.106952	0.179415	-0.113878	-0.159835	-0.1347	-0.0724309	0.0292327	-0.0109407	0.0480527	-0.0414582	0.00660224
KIAA0196-AS1	0.342166	-0.174722	0.205761	-0.163712	-0.0881093	-0.111008	0.169355	0.0602745	-0.193324	0.0920203	-0.123528	0.198227	0.213729	0.244731	0.143157	-0.00922138	-0.00798663	-0.155119	-0.0662817	-0.14745	-0.138805	-0.0199502	0.0820939	0.241749	-0.0528696	0.0257609
KIAA1614-AS1	0.0701713	0.0447413	0.394844	-0.0946539	-0.0827311	-0.164475	0.194483	-0.0449741	-0.19355	0.106474	0.119583	0.109476	-0.0829999	0.232666	0.226139	0.00732223	0.16665	-0.190639	-0.111331	-0.17438	-0.23249	-0.0823339	0.076108	0.17522	-0.0566018	0.0564988
KIRREL-IT1	0.0542847	0.0983564	0.44751	-0.0938144	-0.194089	-0.0721947	0.433548	0.143808	-0.184691	-0.114069	0.104054	0.105365	-0.065766	0.183908	0.0457034	-0.0543889	0.0356006	-0.116596	-0.173805	-0.219137	-0.128127	-0.0449736	0.0242476	0.108089	0.107195	0.118643
KIRREL3-AS3	-0.0549999	0.0011341	0.0398805	0.0565951	0.0833387	0.129497	0.00220851	-0.0255104	0.0565992	-0.0187923	0.110098	0.00128149	0.0554625	-0.00909899	0.0142857	0.0181973	0.0411087	0.192409	0.0883099	-0.000264338	0.00268188	-0.0669886	0.392974	0.0329332	-0.0511158	0.0868579
KLF3-AS1	0.0810365	-0.144497	0.252721	-0.167433	-0.169717	-0.0610994	0.128263	0.0540221	-0.0750866	-0.131317	0.0487956	0.126082	-0.0652197	0.318757	0.104198	-0.173799	-0.000335601	-0.00156034	0.0403559	-0.235651	-0.149182	-0.0366134	0.223323	0.15172	0.0278549	0.0702214
KMT2E-AS1	0.0237491	0.134785	0.276929	0.142438	0.0106145	0.0318364	-0.0342375	-0.134501	0.0367554	-0.242964	0.246691	-0.113085	-0.261061	0.310665	0.0799615	-0.0506637	0.282439	0.0649047	-0.0164171	-0.0626448	0.118451	0.306585	-0.0202295	-0.194551	-0.041601	-0.0254364
L29074.3	0.223206	-0.140152	0.22155	-0.11911	-0.0428791	-0.17434	0.0357108	-0.00627391	-0.205502	0.118921	-0.0210748	0.047895	0.136181	0.37426	0.0479398	-0.0435124	0.00519223	-0.0310109	-0.0484633	-0.235042	-0.0905589	-0.0887249	0.00838991	0.208267	-0.026942	-0.0220942
LA16c-306A4.2	0.244295	-0.0652734	0.42039	-0.217065	-0.105305	-0.268495	0.179437	-0.0470146	-0.215939	-0.00267421	-0.0520488	0.0145213	-0.0995952	0.197587	0.0133989	-0.0439967	0.135248	-0.17369	-0.281181	-0.246905	-0.294146	-0.00831157	-0.00647172	0.252977	0.0439028	0.0284761
LA16c-312E8.2	-0.0520712	0.186494	0.1516	0.0886575	0.0413159	0.315181	0.133377	-0.0377732	0.111204	-0.152067	0.219424	0.0803557	-0.0287653	0.00340463	0.250289	0.0387937	0.0437062	0.0446525	0.0820716	0.224129	0.11049	0.0350293	0.0889483	-0.100873	-0.0566723	0.0976443
LA16c-312E8.4	0.224773	-0.0688243	0.302754	-0.160698	-0.0717095	-0.103904	0.0316576	-0.0739765	-0.0462242	-0.0429503	0.0952984	0.056054	-0.0709877	0.152716	0.0511121	-0.142075	0.0943012	-0.0758192	-0.0912692	-0.167915	-0.209009	-0.0526919	0.111762	0.246624	-0.0125563	0.00550765
LA16c-316G12.2	0.203797	-0.116856	0.250614	-0.245936	-0.140731	-0.190023	0.187624	0.0923476	-0.144038	0.0596107	0.0168322	0.167741	0.0132	0.322786	0.0883203	-0.0393045	0.00363151	-0.175587	-0.0943456	-0.203818	-0.309026	-0.149517	0.0777157	0.246365	0.0508457	0.163708
LA16c-349E10.1	0.0894249	-0.108205	0.302681	-0.108786	-0.0730781	-0.105829	-0.0172997	-0.0703101	-0.0152689	-0.0672459	0.139762	0.014638	-0.101217	0.12934	0.0603226	-0.15141	0.100218	-0.142267	-0.0490104	-0.0729665	-0.128536	-0.0176335	0.058592	0.0894513	0.0717862	0.0146591
LA16c-358B7.3	0.121458	-0.0163092	0.311364	-0.219148	-0.0277976	-0.108938	0.21188	0.076699	-0.110159	0.020163	0.0591767	0.186851	-0.194205	0.218851	0.0263413	-0.0958073	0.0300809	-0.0979659	-0.0763226	-0.250057	-0.274402	-0.124715	0.0743902	0.195073	0.0222009	0.125461
LA16c-358B7.4	0.154268	-0.010493	0.386699	-0.0563066	-0.0892479	-0.124798	0.087574	0.00503668	-0.168492	-0.118012	0.117345	0.0723891	-0.0414164	0.423141	0.0917647	-0.18344	0.161057	0.0610427	-0.039867	-0.192274	-0.139205	0.000926649	0.0925219	0.121152	-0.02657	0.0324672
LA16c-360H6.1	0.0825089	0.134306	0.253988	0.0823133	-0.0300392	0.0128193	0.276446	-0.0508141	-0.108308	-0.171186	0.152662	0.118144	-0.115155	0.0493207	-0.0517606	-0.0780305	0.358076	-0.0347498	-0.10087	0.0257959	0.0119028	0.164763	0.0469457	-0.0270861	-0.0497487	0.0929043
LA16c-361A3.3	0.223382	-0.111414	0.307139	-0.216753	-0.158343	-0.133232	0.188256	-0.0405102	-0.126472	-0.0564681	0.0532716	0.181047	-0.0390521	0.262202	0.103493	-0.116217	0.0920667	-0.0707207	-0.0865428	-0.209816	-0.269502	-0.118467	0.145898	0.281288	-0.0268536	0.0602066
LA16c-380H5.2	0.175537	0.0223162	0.312573	-0.00965682	-0.0342294	0.0469673	0.0365658	-0.0216982	-0.123011	-0.0654611	0.123759	0.0782291	-0.00861824	0.349714	0.0962188	-0.108542	0.0725242	0.0690614	-0.0240359	-0.0881918	-0.150278	0.0114491	0.14075	0.143447	-0.0334519	0.102099
LA16c-385E7.1	0.202553	-0.0294987	0.438892	-0.144634	-0.104181	-0.103444	0.195298	0.0113209	-0.115784	-0.0204598	0.0848988	0.0904197	-0.0805692	0.279496	0.109826	-0.078803	0.16303	-0.0629095	-0.0524653	-0.183734	-0.180122	0.0438355	0.0847403	0.215356	-0.00339636	0.0631323
LA16c-390E6.3	0.0779526	-0.047833	0.316774	-0.157746	-0.103272	-0.0867752	0.0755996	0.0106889	-0.0569806	-0.0316958	0.0370216	0.035459	-0.123182	0.146574	0.0750509	0.0291021	0.135241	-0.112459	-0.103834	-0.0995068	-0.122389	-0.0297083	0.0350644	0.0125835	0.0516005	-0.00249036
LA16c-390H2.4	0.251049	-0.0541539	0.338343	-0.163469	-0.0711072	-0.190984	0.122389	0.0680195	-0.237734	0.0204975	-0.0966428	0.031812	0.015483	0.351826	0.0812268	-0.0681729	0.182419	-0.0840777	-0.163046	-0.190194	-0.180149	-0.0878339	0.0254312	0.16135	0.0231596	0.0751386
LA16c-395F10.1	0.177273	-0.0914303	0.0553045	-0.210008	-0.027547	-0.0624453	0.0880625	0.0634653	-0.0785905	0.121806	-0.0418431	0.223485	0.00848336	0.0751146	0.034572	0.00353113	-0.0645667	-0.0682828	-0.0597602	-0.0821473	-0.23444	-0.0899346	0.091307	0.311125	-0.00959495	0.149194
LA16c-429E7.1	0.095073	-0.079347	0.309492	-0.0836305	-0.0458435	-0.0585167	0.117749	0.0501338	-0.126984	-0.0984056	0.166826	0.0437716	0.0563916	0.0893714	0.114098	-0.00909809	0.0458852	0.0499874	0.0110884	-0.125443	-0.0823621	-0.0262545	0.108433	0.141106	-0.00302469	0.010122
LA16c-OS12.2	0.103629	0.0148724	0.309309	-0.077828	-0.101451	-0.104494	0.212459	0.0269395	-0.102661	-0.175726	0.0299613	-0.0199739	-0.146019	0.0936885	0.0530775	-0.184405	0.143941	-0.137386	-0.153829	-0.126471	-0.104991	0.0203958	0.0515024	0.0789825	0.00296865	0.0409227
LANCL1-AS1	-0.0058626	0.16128	0.133094	-0.0274455	-0.0465492	0.208138	0.311817	0.0629313	0.0596633	-0.0429603	0.102972	0.304165	0.0371761	0.0366936	0.264593	-0.0265428	-0.0361931	0.00593419	0.121053	0.0323636	0.0124965	0.0188602	0.119102	0.0267382	-0.0843846	0.152409
LARS2-AS1	0.227643	-0.0096046	0.311984	-0.11992	-0.0822582	0.00073056	0.170113	-0.0139764	-0.0889934	-0.0292919	0.00285592	0.0330035	-0.0257158	0.163349	0.0815949	-0.0204714	0.00707119	-0.147104	-0.0274871	-0.195004	-0.120381	-0.0103595	0.0682066	0.077914	0.0385681	0.129596
LCMT1-AS2	0.146944	-0.159919	0.232948	-0.235584	-0.113257	-0.115697	0.181874	0.0274359	-0.105373	0.052146	-0.0234514	0.211209	0.0235629	0.15416	0.0799504	-0.0831001	-0.0127925	-0.0249174	-0.0983543	-0.211258	-0.301026	-0.155482	0.163587	0.239929	0.0523738	0.0718189
LEMD1-AS1	0.106684	-0.032479	0.353307	-0.183937	-0.177647	-0.0900125	0.286791	0.0713269	-0.238453	-0.042505	0.0382992	0.104894	0.0120467	0.30769	0.0550838	-0.0496241	0.103384	-0.0127778	-0.0834413	-0.235722	-0.124585	-0.0437046	0.115948	0.0739316	0.0703673	0.0432202
LENG8-AS1	0.133726	0.0740946	0.235529	-0.0402214	-0.141097	-0.110924	0.099535	0.00895315	-0.0712367	0.0117794	0.0325563	0.0137633	-0.0742332	0.446236	0.104547	-0.0723124	0.132695	0.0222146	0.0364771	-0.176096	-0.106157	0.00879174	0.247043	0.0910203	-0.0378285	0.0109557
LINC00106	0.324028	-0.124789	0.336237	-0.192303	-0.0148112	-0.145933	0.0407651	-0.105049	-0.119769	0.000782807	-0.00847142	0.115433	-0.0576271	0.30269	0.0931962	-0.0610634	0.160935	-0.0984193	-0.144468	-0.192449	-0.187811	-0.0212469	-0.00956966	0.277334	-0.0567803	0.0360436
LINC00115	0.130197	0.0764697	0.396454	0.0545292	0.00113334	0.015751	0.0736276	-0.0470755	-0.0190898	-0.151385	0.184228	0.0800281	-0.15109	0.269568	0.103063	-0.119551	0.242432	0.0259835	-0.0248707	-0.00557965	0.0219237	0.204601	0.0322862	0.00882584	-0.146169	0.036251
LINC00152	-0.0138848	0.00215483	0.0016774	0.0394713	0.0148551	0.0130176	-0.13028	-0.125725	0.117665	-0.314856	-0.0171597	-0.10194	-0.137702	-0.143606	-0.0160168	-0.0600878	0.0858059	0.120021	-0.0130501	-0.0209633	0.135987	0.0336812	-0.124182	-0.213433	0.0425384	-0.199226
LINC00159	0.0060472	-0.0892826	0.324682	-0.11958	0.0151372	0.0335664	0.170848	-0.0703334	-0.0498065	-0.0709297	0.042821	0.0278738	-0.0911231	0.204879	0.112834	-0.0205968	0.074828	-0.0299319	0.00448092	-0.0945313	-0.0554135	0.0566497	0.129522	0.0617763	0.054895	-0.00118515
LINC00174	0.227602	0.0473106	0.373903	-0.108662	-0.136145	-0.136255	0.277472	0.0669267	-0.148303	0.063987	0.15422	0.103915	-0.103843	0.28533	0.0452263	-0.106231	0.157709	-0.14423	-0.0916566	-0.241211	-0.241897	-0.0461759	0.137125	0.190992	-0.0653818	0.15678
LINC00205	0.0667149	0.113653	0.245057	0.0602648	-0.108355	-0.0367799	0.172939	-0.0280377	-0.113429	-0.00482277	0.153071	0.12161	-0.0514501	0.0697102	0.00229277	-0.000579511	0.134856	0.00346142	-0.0585768	-0.177831	-0.0705855	-0.101263	0.0641649	0.407099	-0.133153	0.133328
LINC00216	0.0607267	0.0582937	0.296148	-0.101209	-0.0207267	0.0529765	0.29882	0.0332887	-0.0684978	-0.0328262	0.0646552	0.303364	-0.035401	0.235106	0.154464	0.00994483	0.0416667	0.0232874	0.0734377	-0.127347	-0.0388111	-0.0576849	0.162824	0.177828	-0.119244	0.10891
LINC00235	0.0565732	-0.012742	0.120201	0.0629423	-0.0183406	0.0993126	-0.0462337	0.0411864	-0.00749187	0.00172447	0.00789642	0.0631476	0.0959476	0.311521	0.14232	-0.0505012	0.00609002	0.257811	0.0544347	-0.0606238	-0.0391979	-0.017157	0.293051	-0.016402	0.0366143	0.253618
LINC00294	0.0435539	-0.128375	0.0363207	-0.00602371	-0.0538539	-0.131991	0.132576	-5.17193e-05	-0.0270985	0.0423194	-0.144818	-0.053183	-0.0969151	-0.125145	-0.107798	0.0430965	-0.0261386	-0.162538	-0.209443	-0.0384723	-0.215657	0.364421	-0.091507	0.118168	0.0514601	-0.142025
LINC00342	0.150943	0.0417753	0.301962	-0.127992	-0.125193	-0.161729	0.164989	-0.0387691	-0.0941697	-0.04553	-0.0460792	0.0543046	-0.0842754	0.210134	0.0412974	-0.130911	0.0272169	-0.135304	-0.0709555	-0.237721	-0.181326	0.0500536	0.054105	0.130641	-0.0751758	-0.0359994
LINC00358	-0.0245991	0.0526077	-0.0518625	-0.0195243	0.0634676	0.342306	-0.0217256	-0.060612	0.242566	-0.0265315	-0.00294127	-0.0268554	0.0587522	-0.0254542	0.160685	-0.0740367	-0.0887417	0.0045069	0.2701	0.0714364	0.12271	0.0540631	0.0162386	-0.0916099	-0.0501985	-0.0324767
LINC00359	-0.0748444	0.0762377	-0.0311498	-0.0413066	-0.00399104	0.307397	0.00296942	0.112511	0.119325	-0.0098624	0.0940406	-0.0687705	0.0572834	-0.101171	0.378883	0.00164733	-0.121942	0.100709	0.193166	0.139873	0.135635	0.110965	0.0686314	-0.0899777	0.014139	0.062089
LINC00412	0.194022	0.0511137	0.380182	0.00261129	-0.101266	-0.0951184	0.202611	-0.0357049	-0.0282336	-0.110946	0.0702401	0.0859353	-0.03812	0.301436	0.0940378	-0.171544	0.189466	-0.0723323	-0.0217146	-0.135358	0.0272416	0.132391	0.0576695	0.0860378	-0.0165195	0.0872391
LINC00440	-0.0198132	0.062741	-0.01454	0.0603237	0.129389	0.267971	-0.0228068	-0.0474122	0.102088	-0.0389189	0.117386	0.0174721	0.0013466	-0.0453694	0.320395	0.0396665	-0.0445243	0.0242617	0.227861	0.161246	0.0805471	0.0555716	0.0114396	-0.0316281	-0.0560441	0.00201683
LINC00500	-0.0603357	-0.0580129	0.0601326	0.0184393	0.020048	0.00679173	0.0583214	-0.0447457	-0.0264273	-0.0305885	-0.0348962	-0.0314318	-0.0734062	0.0361774	-0.0390334	0.311147	0.102559	0.0937443	-0.0502964	-0.0461712	-0.052219	0.305965	0.00843594	0.0497089	0.060233	-0.0481653
LINC00508	-0.0799328	0.202946	-0.0341586	0.0102666	0.0257639	0.29401	-0.0339634	-0.0189108	0.207679	-0.0347004	0.0642066	-0.0422198	-0.0140401	-0.09047	0.392139	-0.00926801	-0.0598977	0.0433329	0.235095	0.179296	0.141587	0.0475794	0.0529653	-0.0775706	-0.0660474	-0.0310444
LINC00562	0.0869544	0.0784684	0.139998	-0.0455247	-0.221028	-0.0740871	0.485834	-0.0185985	-0.132488	-0.0806612	-0.142471	0.0334917	-0.0356348	-0.0285536	0.0412207	-0.113125	0.0174515	-0.212255	-0.0926909	-0.115251	-0.0112394	0.0404682	0.0328196	0.0551287	-0.0463507	0.0434139
LINC00577	-0.114896	0.224544	0.0248683	0.0533128	0.0308948	0.341049	-0.0231724	0.000202962	0.219936	-0.0305308	0.137305	0.0524558	-0.0359593	-0.0319364	0.306975	0.0217751	-0.0279494	0.0611332	0.160819	0.170378	0.23305	0.0618664	0.0996624	-0.142782	-0.0382984	0.0720209
LINC00595	0.042487	0.0762779	0.331369	0.0101913	-0.0583905	0.155136	0.193886	-0.0598578	-0.00915517	-0.0900334	0.083835	0.000787383	-0.0556974	0.143419	0.0595325	-0.0169404	0.114874	0.0734586	0.0328118	0.0231346	-0.0236959	-0.0127902	0.168976	-0.00431099	-0.00331507	-0.00539437
LINC00630	-0.0634356	-0.0334813	-0.0499591	0.0190172	0.366134	0.162174	-0.036436	0.0793042	0.0561176	0.0533185	0.0334317	0.134595	0.00129151	-0.0368302	0.0312549	0.132646	-0.0605743	0.191283	0.17044	0.065064	0.00336085	0.0107701	0.0106361	-0.0460501	-0.0775503	-0.0405272
LINC00641	0.140339	-0.0679334	0.261716	-0.100034	-0.162339	-0.0442104	0.199472	0.017853	-0.145385	-0.0168019	0.00772263	0.175595	-0.022773	0.200443	0.415382	-0.0688693	-0.0619041	-0.0929495	-0.0598238	-0.266015	-0.23296	-0.119941	0.146372	0.286217	-0.0211706	0.0968297
LINC00652	-0.12251	0.351262	0.105962	0.155877	0.0964884	0.312909	0.0342328	0.0338073	0.0435035	-0.0538941	0.277039	-0.0181318	-0.139031	-0.0941315	0.210704	-0.0770967	0.0874612	0.0489408	0.186557	0.156883	0.144267	0.0761021	0.157817	-0.0866569	-0.0776656	0.0198812
LINC00657	0.118503	0.15315	0.144229	0.13271	-0.198862	-0.0913528	0.426436	0.0933705	-0.15633	0.0313997	-0.0987675	0.0546865	0.191498	0.126952	0.022499	-0.0857521	0.0212812	-0.0247107	-0.0547329	-0.199397	-0.0441343	-0.0329844	0.0873497	0.0942898	0.00228867	0.0911843
LINC00680	-0.208823	0.218288	0.00813663	0.0608283	0.0392003	0.206711	0.101074	0.0247179	0.384911	-0.0899027	0.205682	0.101784	-0.123215	-0.00552836	0.0957458	-0.0468542	-0.0519146	0.0914254	0.1675	0.20203	0.212879	-0.0691055	0.197013	-0.167944	-0.106491	0.0216891
LINC00685	0.165665	-0.0130638	0.376754	-0.159485	-0.0506799	-0.216971	0.270724	-0.0208744	-0.121898	0.0813231	-0.0178695	-0.0169291	-0.238991	0.226692	0.0240482	0.0705262	0.193818	-0.171827	-0.258283	-0.168927	-0.257876	0.0147825	-0.0248106	0.124296	0.0251023	0.0947548
LINC00702	0.0104714	-0.212938	-0.17123	-0.185347	-0.200016	-0.174441	0.0567859	0.0179716	-0.0464274	-0.0773351	-0.264193	-0.119852	0.104046	-0.0689888	-0.149693	0.0578829	-0.155087	-0.0637003	-0.139916	-0.172656	-0.207434	-0.23528	-0.100239	0.368368	0.029745	-0.0210698
LINC00836	0.315947	0.00414204	-0.0208499	0.0598693	0.104687	-0.037501	-0.0562145	-0.0266526	-0.0374888	0.092478	0.0421135	-0.0242101	-0.0811264	-0.0462554	-0.033462	0.0234017	0.256842	-0.0279969	-0.0439441	0.154965	-0.0342807	0.0951399	0.00398824	-0.00340443	0.10006	0.179657
LINC00843	0.207449	-0.0790912	0.211966	-0.253197	-0.137594	-0.131325	0.243448	0.0851856	-0.247948	0.1383	-0.00257103	0.211669	0.0653312	0.360819	0.0427115	-0.0150291	0.00762912	-0.0443294	-0.0367548	-0.247201	-0.31674	-0.048753	0.150747	0.334057	-0.105454	0.0962746
LINC00846	0.188625	0.0451778	0.360979	-0.0511468	0.0209376	-0.0471487	0.111902	0.0659981	-0.138247	0.0191242	0.0184475	0.0723582	-0.0971947	0.138643	0.0744464	-0.0967909	0.095847	-0.0779946	-0.106739	-0.136207	-0.04038	0.0503503	0.107036	0.146901	-0.0595056	0.0452311
LINC00852	0.364334	-0.109713	0.138517	-0.180838	-0.122172	-0.166034	0.228035	-0.0905771	-0.136829	-0.0571258	-0.0389999	0.156714	0.0511058	0.158792	-0.028311	-0.0817082	0.171479	-0.220197	-0.205508	-0.203409	-0.166886	-0.0222982	-0.0469185	0.286212	0.0487177	0.0420275
LINC00854	0.107704	-0.18166	0.0519176	-0.325169	-0.180421	-0.300039	0.0988594	0.0381008	-0.0270122	0.0832485	-0.0687339	0.0635564	0.0362014	0.160434	-0.00590764	-0.0471429	-0.0826951	-0.189272	-0.135237	-0.164697	-0.310793	-0.221724	0.00452428	0.29635	-0.00952879	-0.0660008
LINC00881	-0.0874099	-0.0293105	0.0430945	-0.0490463	0.129605	0.0153395	-0.0057732	0.00937237	0.0499951	-0.129399	-0.0195219	-0.0486708	-0.0697067	-0.0340469	-0.0699983	0.246527	0.0638413	0.077676	-0.0515435	0.00468737	0.0455821	0.310645	-0.0409313	-0.0360545	0.047332	-0.148952
LINC00893	0.302958	-0.104949	0.396418	-0.113274	-0.0341982	-0.184561	0.0973089	-0.0173944	-0.175886	-0.0759637	-0.00410132	0.0387101	-0.0718375	0.397587	0.127092	-0.137519	0.220961	-0.151228	-0.117583	-0.201346	-0.101057	0.0444239	0.035474	0.189275	-0.00241726	-0.00230059
LINC00894	0.307143	-0.112876	0.328131	-0.176933	-0.0771584	-0.169898	0.09048	-0.00659465	-0.189065	-0.0139466	-0.021602	0.0911041	-0.0399034	0.361279	0.112402	-0.14099	0.180005	-0.0803607	-0.0803875	-0.216433	-0.157322	0.0222554	0.128971	0.222449	-0.0513605	0.0261842
LINC00908	-0.0560257	0.0460379	0.0335243	0.0451003	0.100638	0.118403	0.0318826	0.0622806	0.0256435	-0.0552531	0.058965	-0.0618137	-0.163731	-0.0995018	-0.0586973	0.100522	0.032438	0.0739643	0.128103	0.012046	-0.0303766	0.0228946	0.300827	-0.0337228	0.086542	0.0444968
LINC00919	-0.0787536	-0.000338238	0.050812	0.0367175	-0.0306496	0.0813342	0.0415247	0.0343003	0.0450167	-0.102412	0.0122871	0.0452291	-0.0557371	-0.0384058	-0.0412988	0.0464485	0.000288078	0.143631	-0.0169467	0.0104284	0.0270748	0.0730734	0.346245	-0.0313492	0.0547815	0.022315
LINC00927	0.0704814	0.061003	0.331508	0.0718895	-0.0346371	0.0258544	0.186689	-0.0174364	-0.0112007	-0.0817842	0.122246	0.0131851	-0.15622	0.0681235	0.0827017	-0.167921	0.206983	-0.0610317	0.00211797	-0.122118	0.0273586	-0.0127155	0.0690774	0.00699808	-0.0741577	-0.0577431
LINC00993	-0.0672603	0.146807	-0.015031	0.0782198	0.120781	0.276448	-0.0429781	-0.0379558	0.170837	-0.0599396	0.120832	-0.0349062	-0.02638	-0.0425849	0.333607	-0.0441508	0.0337192	0.0662579	0.130024	0.179319	0.172758	0.0557684	0.00869648	-0.0683914	-0.0980297	-0.0392507
LINC00997	0.261671	0.0291454	0.165093	-0.0135732	-0.0764615	-0.0537801	0.319184	-0.00440774	-0.235532	-0.0420725	0.0855029	0.0716684	-0.0150481	0.0992001	-0.0707651	-0.0589928	0.181125	-0.102832	-0.136044	-0.126487	-0.169264	0.0218245	0.112783	0.0537065	0.0303024	0.160183
LINC00998	-0.242065	0.231814	0.107826	0.148073	-0.0380495	0.188529	0.0334508	0.0811903	0.252883	-0.292344	0.27834	-0.212749	-0.229762	-0.119017	-0.00390854	0.0219825	0.0177285	0.130319	0.159332	0.214283	0.39609	0.150815	-0.0488522	-0.362863	0.0847838	-0.203056
LINC01003	-0.0568316	0.088469	0.161245	0.156375	0.0287686	0.053666	-0.0236913	-0.0688096	0.054439	-0.130966	0.372294	-0.0899759	-0.212294	0.180069	0.0162146	-0.0460639	0.225682	0.0991028	0.0788425	0.0263925	0.177806	0.149511	0.0456187	-0.235634	-0.0068258	-0.0953879
LINC01004	0.137366	0.0717481	0.501414	-0.0478846	-0.110371	-0.013676	0.24858	0.00815551	-0.0570068	-0.155722	0.2933	0.118949	-0.116829	0.297183	0.129406	-0.111295	0.158195	0.0369062	-0.0767859	-0.136082	-0.117455	0.0821521	0.167267	0.0942847	-0.0686068	0.0533666
LINC01006	-0.137943	0.276435	0.130027	0.266425	-0.134845	0.111684	0.123051	-0.105692	0.0204392	-0.08432	0.361692	-0.0566877	-0.185768	0.0566579	0.0243659	-0.157773	0.100086	0.0381336	0.0730695	0.0760854	0.0313453	-0.0629012	0.186774	-0.105132	-0.0357718	0.0794179
LINC01011	0.0984239	0.0645801	0.318339	-0.0550829	-0.142266	0.0167838	0.183602	0.0714804	-0.0838393	-0.0400803	0.136262	-0.0613821	-0.10815	0.322385	0.0372834	-0.0581243	0.0902832	0.114473	0.00330675	-0.100188	0.00646035	0.0680239	0.115889	-0.155823	0.0729618	0.112676
LINC01028	-0.0662631	-0.0130561	-0.0772655	0.0183754	-0.0248611	0.0549918	-0.00196912	0.0136016	0.113056	-0.0868637	-0.0343452	-0.0320588	0.0214403	-0.0719382	0.00251295	0.0200382	-0.0684223	0.0857778	0.0106553	0.0724204	0.0220078	-0.026315	0.34431	-0.0225984	0.0302893	-0.0122614
LINC01032	0.121457	0.0154584	0.23456	-0.169917	-0.0697664	-0.111115	0.145967	0.0837921	-0.0760807	0.0757235	-0.00916788	0.0600625	-0.0348343	0.335856	0.075903	-0.0402351	0.0347556	-0.128083	-0.0749536	-0.114595	-0.0890761	-0.0254157	0.0468358	0.0970117	-0.0373132	0.0738145
LINC01036	-0.14958	0.239242	0.0552533	0.117218	0.0458398	0.354042	0.042643	0.0939982	0.255314	-0.043716	0.114895	0.0570533	-0.0285204	-0.125625	0.345214	0.0110994	-0.109982	0.142408	0.169821	0.244447	0.191529	0.0921169	0.12618	-0.163675	-0.0514417	0.140325
LINC01079	-0.0586761	0.189114	-0.0347407	0.010402	0.0158177	0.255942	0.0394841	0.0109243	0.143051	-0.0469705	0.0747203	0.0341321	0.0632285	-0.103809	0.317658	-0.0585394	-0.0463189	0.00999662	0.160341	0.160492	0.190042	0.00122592	0.000167672	-0.0207483	-0.0409402	-0.024041
LINC01089	0.190375	0.0182187	0.52013	-0.0661618	-0.139898	-0.0885156	0.109574	-0.03377	-0.119572	-0.11965	0.197048	0.0885219	-0.184913	0.183018	0.208128	-0.227811	0.211171	-0.0833932	-0.113362	-0.117691	-0.114153	0.0667253	0.0973521	0.0844218	-0.0521002	0.120661
LINC01096	-0.116026	0.0410593	-0.0647035	-0.0255947	0.05737	0.326529	-0.00151092	0.0309407	0.24888	-0.139382	0.0550943	-0.100113	-0.0721165	-0.172361	0.077599	-0.108556	-0.132002	-0.0334156	0.085033	0.0856464	0.138106	-0.00470346	0.00338478	0.00745337	-0.0663333	0.0112662
LINC01099	-0.167244	0.0721454	0.00357401	0.00816071	0.0379589	0.116983	0.00923723	0.302903	0.130807	-0.0647401	-0.0525345	-0.0465218	-0.0641798	-0.101821	0.0956886	-0.0396923	-0.115899	0.0123301	0.0688957	0.112258	0.193339	-0.00045346	0.015129	-0.0927125	0.0961993	-0.0843169
LINC01125	0.125705	-0.0234911	0.313884	-0.1054	-0.129536	7.81365e-05	0.16492	0.0982824	-0.0456851	-0.0525232	0.0663121	0.201269	0.0284167	0.176264	0.0629981	-0.0862933	-0.0258061	-0.0841823	0.04199	-0.204302	-0.0769815	-0.0147155	0.14372	0.181438	-0.00455008	0.0143531
LINC01126	0.173968	-0.0879969	0.206028	-0.194746	-0.0253948	0.0171085	0.084569	-0.0774209	-0.192377	0.11913	0.133312	0.21814	0.0241412	0.3685	0.133285	-0.0483621	0.101869	0.0990927	0.145926	-0.106875	-0.164408	-0.00652848	0.163124	0.2239	-0.0455821	0.15677
LINC01143	-0.0870661	0.312072	0.189642	0.18886	0.0749429	0.264329	0.118688	-0.135334	0.0447557	-0.138993	0.184199	0.0336768	-0.232411	0.161229	0.109165	-0.0458707	0.101157	0.0821118	0.147859	0.0574299	0.0694567	0.17691	0.0757209	-0.149806	-0.0881637	0.101774
LINC01144	0.0551536	0.0435774	0.167105	0.0739256	0.0214941	0.0773267	-0.09927	0.0076119	-0.0368112	-0.02317	0.0339406	-0.0626695	-0.0468568	0.516665	0.0598821	-0.0762278	0.121631	-0.054269	0.00513486	-0.063995	0.0486677	0.157624	0.0543419	-0.0437197	0.0861165	0.0896711
LINC01163	-0.0508712	0.231955	0.0437318	0.0427115	0.0638192	0.324369	0.158345	0.0715012	0.07309	0.0217905	0.123596	0.0909259	-0.0652955	-0.130928	0.250299	0.00779522	0.00642588	-0.00191999	0.211428	0.0710208	0.103155	-0.0416243	0.0587077	0.0011655	-0.118226	0.106551
LINC01217	0.0183241	-0.0269531	0.10517	-0.00711747	-0.0552898	0.0186123	0.141312	0.123074	-0.0214244	-0.019043	-0.0462445	0.0678281	0.0819797	0.0183546	-0.00538638	0.0038434	-0.0191651	0.010536	-0.0394713	-0.0868122	0.0417301	-0.0223261	-0.00234421	0.0384582	0.376861	-0.0483912
LINC01248	-0.124213	0.12179	0.146003	0.0491801	-0.0370628	0.324152	0.223158	0.0392381	0.0147286	-0.0969973	0.158597	0.00332368	-0.161916	-0.00747788	0.129734	-0.0989535	-0.00213141	0.0368118	0.160713	0.0383804	0.0770312	0.00216845	0.133298	-0.0443038	-0.0678226	0.0889484
LINC01288	-0.0744484	0.131532	0.0751708	0.0382738	0.0927748	0.268208	-0.00161796	0.00553219	0.247404	-0.0780066	0.0656551	0.0189252	-0.0570686	-0.0784888	0.310125	0.000382842	0.0202868	0.113611	0.109953	0.139207	0.22273	0.0228245	0.00746905	-0.0844372	-0.0456307	-0.0838734
LINC01311	0.231249	0.0712501	0.421955	0.103601	-0.056843	-0.0425102	0.0403468	-0.132083	-0.0938007	-0.194489	0.157214	0.0229731	-0.169014	0.362818	0.149528	-0.165366	0.298609	0.0247995	0.000475618	-0.0304965	0.0804654	0.20086	0.0388575	-0.0264642	-0.111035	0.106991
LINC01317	-0.0781756	0.110193	-0.0886958	0.0285238	0.314796	0.166255	-0.0936407	0.0188239	0.0511712	-0.00306162	-0.00935891	-0.00404546	-0.101916	-0.132331	-0.0118076	0.0380898	-0.000986567	0.0277199	0.107302	0.105996	0.0253164	0.133872	0.0176938	-0.0993061	0.0294939	-0.0521299
LINC01341	0.0524487	0.0744888	0.379377	0.000560536	-0.00500546	-0.00197597	0.137717	0.00502971	-0.0424576	-0.0598206	0.142494	0.135162	-0.212181	0.0319324	0.154332	-0.121103	0.106922	0.0398246	-0.00843302	-0.0683344	-0.0208569	0.035532	0.113109	0.0640622	-0.0765694	0.105375
LINC01342	0.0923712	0.155905	0.329326	0.0318758	-0.177621	-0.0141669	0.232813	-0.0130991	-0.101819	-0.0493657	0.121982	0.0654088	-0.174134	0.208522	0.0523524	-0.112196	0.174381	-0.0230377	-0.0172198	-0.113639	-0.103111	-0.0273376	0.0678633	0.0949891	-0.0465604	0.132715
LINC01350	-0.00630343	-0.0390418	-0.041497	-0.0423715	-8.42308e-05	-0.0195196	0.099341	0.0665383	-0.0227348	-0.0281814	-0.0144663	0.358571	0.0543955	0.0888041	-0.00296806	-0.0164206	-0.0645189	0.0107234	-0.0174279	-0.0611126	-0.0355244	-0.0381788	0.00307643	0.0451032	0.00241815	0.0754353
LINC01355	0.235122	0.0152965	0.507592	-0.162343	-0.158424	-0.0791893	0.267119	-0.0127998	-0.112403	-0.0710236	0.081336	0.229428	-0.0920754	0.315908	0.179346	-0.131568	0.0857715	-0.100874	-0.0723448	-0.248176	-0.166856	0.0731102	0.113082	0.217103	-0.0841689	0.0719577
LINC01359	0.237501	-0.127765	0.303799	-0.235846	-0.102278	-0.224508	-0.00426735	-0.0398224	-0.0960649	0.0580889	0.0138334	0.107953	-0.015044	0.273757	0.0939469	-0.136111	0.119466	-0.0696278	-0.154082	-0.195067	-0.11942	-0.0208304	0.0114703	0.252589	-0.0277383	-0.146865
LINC01372	0.159395	0.0424125	0.458	-0.140158	-0.157874	-0.178978	0.233079	-0.0719484	0.0139923	-0.0683056	0.181127	0.0587328	-0.18518	0.245141	0.120448	-0.143724	0.141092	-0.208795	-0.13651	-0.150983	-0.101689	0.0829249	0.0404618	0.100771	-0.0975118	-0.103325
LINC01376	-0.0247604	0.178715	0.119116	0.0260922	-0.0893348	0.310715	0.128589	0.131085	0.0297265	-0.0143631	0.153606	0.0453988	-0.0585864	0.0438767	0.0898884	-0.110112	-0.0881803	0.0640444	0.213651	0.0067491	-0.0104818	-0.0435898	0.209667	-0.0227742	0.0119548	-0.00759955
LINC01378	0.0572212	-0.0434351	0.0590428	0.0324265	0.0198216	0.112572	0.0471518	-0.015979	-0.0157448	0.00352039	0.0688613	0.118275	-0.0102898	-0.0116224	0.0463507	0.0024992	0.00823869	0.152349	0.0182685	0.022119	-0.0187733	-0.014607	-0.00792197	-0.0110442	0.00265078	0.300566
LINC01395	0.0906248	-0.0704877	0.157272	-0.0204834	0.00732086	-0.102956	-0.0235721	-0.0134521	-0.092772	-0.00702534	0.00592152	0.0148553	0.119401	0.330902	0.102934	-0.0336555	0.120688	-0.0407228	-0.0724994	-0.0654538	-0.030172	0.020405	0.0259016	0.071181	-0.0217427	-0.0264182
LINC01424	0.238519	0.0822968	0.476664	-0.0118462	0.0956874	-0.0238482	0.0282305	-0.0256474	-0.118235	-0.0272887	0.128929	0.0912234	0.0283658	0.409217	0.211814	0.0516025	0.244333	0.0233662	-0.0287228	-0.0442794	-0.00154211	0.178117	0.0302169	0.194647	-0.0941978	0.0908492
LINC01438	-0.0843043	0.0880334	0.0437717	-0.0233142	0.0841751	0.22343	-0.0085768	-0.0026076	0.200719	-0.0663269	0.0378438	-0.00121136	-0.0308459	-0.0668396	0.350627	-0.00900534	-0.049707	0.0696248	0.130662	0.149898	0.217307	0.0223812	-0.0190467	-0.0962772	-0.0440964	-0.078623
LINC01448	-0.0886549	0.196851	-0.0421234	0.0943674	0.130313	0.365873	-0.00664789	-0.0229407	0.157349	-0.00221304	0.165721	0.0525657	-0.0339368	-0.110892	0.370607	-0.00635721	-0.0254679	0.0329412	0.22837	0.182697	0.119863	0.0196175	0.0335987	-0.0785566	-0.0835786	0.0321841
LINC01473	0.0590719	0.146109	0.308465	0.0401489	-0.133824	0.133634	0.210072	0.0344745	0.0320595	-0.150159	0.172992	0.076249	-0.0210236	0.170566	0.0544322	-0.0350166	0.0975934	-0.0228342	0.06336	-0.0781112	0.00962982	0.0716075	0.181819	-0.0714584	0.0834394	-0.0928275
LINC01483	-0.0217452	0.152877	0.0596252	-0.0461119	0.0483002	0.321676	-0.0167345	0.0223671	0.229193	-0.0790312	0.0615953	-0.0410633	-0.0031703	0.05148	0.422688	-0.00895851	-0.0540032	0.0582345	0.198477	0.211354	0.204383	0.0952245	0.0204491	-0.0641277	-0.035995	-0.0261457
LINC01497	-0.0884458	0.13252	-0.0122279	0.0383617	0.0293028	0.325349	-0.00933758	-0.0108222	0.250999	-0.0928596	0.084182	-0.041682	-0.0195624	-0.0694184	0.434863	-0.0287292	-0.031823	0.063397	0.193447	0.224492	0.22321	0.0626403	0.0414992	-0.0554243	-0.0772425	-0.0352168
LINC01519	-0.0473165	-0.0209351	-0.0180832	0.0506688	0.015551	0.109639	-0.0393111	0.018123	0.130323	-0.0815518	0.0197376	0.0508483	0.027229	-0.0439104	-0.0187781	0.0571474	0.000206764	0.157335	0.0493686	0.0527254	0.0183166	0.0464906	0.544612	-0.0513367	0.00830041	0.0108994
LINC01551	-0.122409	0.156632	0.0439651	0.0484102	0.0407164	0.145819	0.0647638	-0.0410165	0.260327	-0.0667476	0.0730017	-0.0115688	-0.0841996	-0.0748024	0.226045	-0.0246335	-0.00995409	-0.00545224	0.123227	0.288946	0.33011	0.030183	-0.0313555	-0.153341	-0.0975938	-0.0927322
LINC01562	0.0821343	-0.00772946	0.346908	-0.000682806	-0.0972412	0.0150914	0.13065	0.0114501	-0.114934	-0.169156	0.0771792	0.0212753	-0.0795481	0.102686	0.109979	-0.0486061	0.106837	0.0301227	-0.0167687	-0.108463	0.00402223	-0.0299396	0.0471381	-0.00675528	-0.0420614	0.00283996
LINC01573	0.114732	-0.0378856	0.317832	-0.0805197	-0.0777423	-0.0948777	-0.0122628	-0.145398	-0.00623212	-0.127435	0.0662617	-0.0394738	-0.167313	0.273984	0.193509	-0.0907681	0.130585	0.0166218	-0.0530056	-0.20131	-0.102652	0.150614	-0.0548275	-0.0110852	-0.0270134	-0.0901879
LINC01585	0.199329	-0.0967008	0.325993	-0.0957283	-0.0745851	-0.0759661	0.0174828	-0.036878	-0.0629113	-0.0221819	0.115594	0.14415	-0.0417782	0.242186	0.0995666	-0.0954373	0.114957	-0.015315	-0.03049	-0.123157	-0.142289	0.0545154	0.135635	0.190592	0.0103265	0.0118966
LINCMD1	-0.0476373	0.127648	0.0261318	0.0148922	0.0581584	0.323925	0.0108572	-0.0171624	0.233	-0.0176545	0.0786018	0.0253082	0.0111662	-0.0813541	0.474932	-0.0185302	-0.0505873	0.109984	0.181387	0.227217	0.195938	0.0616597	-0.00685418	-0.0620618	-0.0622608	0.0441316
LL09NC01-139C3.1	0.148451	0.0937129	0.330115	0.174441	0.0253426	0.00300902	0.12432	-0.0202419	-0.123652	-0.0794587	0.124062	-0.0142756	-0.0657645	0.27121	0.0544121	-0.0410596	0.259026	0.105362	-0.0935462	-0.0606607	-0.0447241	0.143089	0.101238	0.0158415	-0.0653158	0.155386
LL09NC01-251B2.3	0.157843	-0.0528217	0.224822	-0.0117778	0.0855715	-0.0638244	0.00430314	-0.110669	-0.0921292	-0.0668892	0.0573324	-0.00168741	-0.10309	0.339013	0.113377	0.0333794	0.199159	0.0864192	-0.063041	-0.117444	-0.034426	0.240158	-0.0464385	-0.0655083	-0.0549683	0.0245633
LL0XNC01-237H1.2	0.084524	-0.101387	0.0422921	-0.106999	0.241767	-0.0518959	0.113392	0.0786589	-0.15658	0.165998	-0.0268834	0.315885	0.108185	0.113291	0.0507289	0.0663917	0.0434315	0.102982	0.0474102	-0.151576	-0.136301	-0.113615	0.154715	0.247253	-0.138838	0.103504
LL0XNC01-237H1.3	0.106199	-0.0388298	0.0415712	-0.135285	0.100139	-0.0798612	0.156512	-0.0144572	-0.121652	0.0178808	-0.0791293	0.30422	0.0255858	0.0367942	0.00109981	0.026493	-0.00869964	-0.0236356	-0.0248294	-0.126677	-0.127713	-0.087448	0.081169	0.15142	0.0447768	0.0762509
LL0XNC01-7P3.1	0.129837	0.108099	0.359342	-0.0530981	-0.0597028	-0.116052	0.055526	0.0313876	-0.0313709	-0.0128794	0.148036	0.0288241	-0.150423	0.211623	0.12866	-0.125561	0.104694	-0.0677291	-0.045902	-0.13361	-0.0483418	0.042929	0.0264742	0.0780678	-0.133826	-0.0145029
LL22NC03-121E8.3	-0.0667767	0.119141	0.0294737	0.0476892	0.0547847	0.284342	0.0179212	-0.0232919	0.170762	0.00330261	0.106787	-0.0356461	-0.0315217	-0.0868733	0.359947	-0.0453815	-0.0472542	0.0417754	0.160869	0.162748	0.138888	0.0202526	0.0180328	-0.0338584	-0.0870106	-0.0405478
LL22NC03-13G6.2	-0.0853303	0.102773	0.0532952	-0.045305	0.0551761	0.207935	0.00470722	0.0347151	0.189479	-0.057356	0.0306382	0.0305506	-0.0558851	-0.0321043	0.372431	0.000508702	-0.0567727	0.103474	0.128892	0.127987	0.16448	0.0178957	0.00619632	-0.0379651	-0.0312326	-0.071385
LL22NC03-2H8.4	0.239045	-0.060053	0.214014	-0.166328	-0.0981523	-0.153751	0.238786	-0.012639	-0.226869	0.0839821	-0.0118788	0.327348	0.0346497	0.269176	0.12164	-0.0565989	0.0971409	-0.0387951	-0.0422406	-0.217204	-0.245028	-0.133281	0.124932	0.315524	-0.123761	0.23309
LL22NC03-2H8.5	0.0374335	0.189281	0.468059	-0.0666428	-0.153872	-0.062646	0.420914	0.126314	-0.0859718	-0.0965698	0.0371509	0.0703448	-0.104964	0.290906	0.055521	-0.0471787	0.0839652	-0.0724392	-0.0912017	-0.125523	0.0286207	-0.00729087	0.0509621	-0.0311046	-0.0397447	0.0460532
LL22NC03-N14H11.1	0.117357	0.199735	0.365876	-0.0823009	-0.105566	-0.0414838	0.210462	0.139255	-0.0973615	0.011746	0.0587013	0.0388501	0.0137926	0.143059	0.27931	-0.0567325	0.157188	-0.0327988	-0.0208024	-0.0559383	-0.0252592	0.0459104	0.0628762	0.065888	-0.0318664	0.111628
LL22NC03-N64E9.1	-0.0643746	0.206959	0.0228722	0.0378489	0.130014	0.316297	-0.060561	0.0256603	0.27528	-0.0641952	0.0890196	0.00157725	0.0581452	-0.0628939	0.504237	0.0648301	-0.0562312	0.108353	0.203072	0.338554	0.291258	0.127676	0.0143689	-0.145297	-0.0995699	-0.00667638
LLNLR-246C6.1	0.015935	0.130184	0.379194	-0.044078	-0.126604	-0.0639652	0.274971	0.0989484	-0.0178677	-0.0640817	0.095391	0.0664718	-0.0307118	0.199144	0.208635	0.00115326	0.0356498	-0.116186	-0.0278081	-0.0812344	-0.0239652	0.0256815	-0.0114346	0.019166	-0.0204584	-0.06782
LLNLR-276H7.1	0.0682668	0.123897	0.147985	-0.0153827	0.109087	0.13563	0.0776853	-0.0216728	0.151389	0.067008	0.0673842	0.111353	-0.0166442	0.0135819	0.37513	0.0664344	0.0146735	-0.0121819	0.0453888	0.1019	0.0138961	0.12898	0.0236115	0.0490479	-0.10886	0.0202326
LLPH-AS1	0.114258	-0.00745199	0.135507	0.0194868	-0.0412299	0.0875106	0.0131052	-0.00561928	-0.0648285	-0.0304881	0.168372	0.0474759	-0.0279118	0.0191885	0.0680672	-0.0650842	0.0739274	0.0679334	0.00875553	-0.0364914	-0.0783613	-0.0162479	0.203033	0.105886	0.0103367	0.302206
LOH12CR2	-0.195998	0.3044	0.049491	0.149258	-0.0380847	0.231118	0.0770518	0.0911304	0.0827341	-0.131684	0.194591	-0.151259	-0.0983272	0.0662553	0.0961715	-0.0389284	-0.00271018	0.132501	0.185155	0.100369	0.186371	-0.0353141	0.152144	-0.228519	-0.00733746	0.0289172
MACROD2-AS1	0.00525365	0.183941	0.3039	-0.00353494	-0.0566702	-0.0779113	0.290343	0.0125488	-0.0953526	-0.054343	0.0380914	0.102505	-0.128074	0.195461	0.0621788	-0.075936	0.0714083	-0.0398203	-0.0666213	-0.108478	-0.1675	0.0189063	0.114047	0.118016	-0.0239174	0.118296
MAGI1-IT1	0.230965	-0.0261841	0.343881	-0.0891952	-0.115967	-0.126316	0.0857573	-0.0531748	-0.0850267	-0.117277	0.16622	0.0836186	-0.116846	0.117821	0.0836906	-0.0407413	0.220835	-0.123523	-0.0590659	-0.102454	-0.139547	-0.0026186	0.141649	0.179076	0.0035863	0.10476
MALAT1	0.114779	-0.0198775	0.342899	-0.272726	-0.180144	-0.13464	0.31114	0.0769291	-0.130987	-0.0817822	-0.000656549	0.105543	-0.022755	0.222793	-0.0246409	-0.0227118	0.0114872	-0.203326	-0.193737	-0.212661	-0.206137	-0.0380801	-0.012773	0.144111	0.0311611	-0.0970283
MANEA-AS1	-0.0234418	0.0782125	0.306005	0.0957199	-0.0796734	0.0583051	0.0950502	0.0189351	0.0955019	-0.119992	0.0730919	0.0878353	-0.12304	0.163291	0.158828	-0.155676	0.0572301	0.143782	0.0513545	0.0194978	0.0621354	0.156767	0.139699	-0.0599089	-0.0775749	0.0398031
MAPKAPK5-AS1	-0.203432	0.163331	0.0720721	0.159899	0.00360929	0.221225	-0.0830327	-0.0807277	0.293836	-0.326024	0.250856	-0.0759422	-0.194229	-0.183955	0.185037	-0.17308	0.100533	0.18317	0.300911	0.184184	0.370086	0.119493	0.0377716	-0.270514	-0.145548	-0.112057
MCCC1-AS1	0.137002	-0.0238773	0.346207	-0.171798	-0.120193	-0.123605	0.253466	0.0354006	-0.0993701	0.0373999	0.0228067	0.144394	-0.0560467	0.215603	0.0976946	-0.100046	-0.0103438	-0.1512	-0.0577867	-0.274298	-0.190257	-0.0280571	0.0774806	0.180718	-0.0874734	-0.0443699
MCM3AP-AS1	0.184929	0.0042223	0.172289	-0.149374	-0.174914	-0.134265	0.148639	0.0565476	-0.196494	0.129295	0.0786171	0.171072	0.0664561	0.302878	0.0630816	-0.0264973	0.00159644	-0.00992305	0.0178919	-0.191176	-0.179179	-0.116998	0.152507	0.450459	-0.149053	0.0581035
MCM8-AS1	0.101849	0.37664	0.245708	0.113094	0.0462177	0.0918225	0.0830021	-0.0309075	0.0642176	-0.113436	0.104431	0.133712	-0.14963	0.217314	0.126509	-0.0852264	0.19488	0.0719915	0.0455153	-0.0459397	0.10486	0.160822	0.0418402	-0.0457519	-0.0469466	0.010452
MEG3	0.0906879	-0.0286421	0.0890616	-0.128857	-0.135205	-0.0843479	0.193749	-0.0157461	-0.112092	-0.0689216	0.0129382	0.0162764	-0.0781419	0.0328501	0.0210613	-0.0321324	-0.0438188	-0.0352388	-0.0138435	-0.0904574	-0.222123	-0.127068	0.135194	0.303347	-0.0384724	0.134325
MEIS1-AS2	0.173424	0.0148773	0.314694	0.113176	0.0227704	0.0495891	0.0890741	-0.0725417	-0.097466	-0.233744	0.0737889	0.00541875	-0.049169	0.245154	0.103073	0.0544363	0.229245	0.113787	-0.0485383	-0.13118	-0.0302388	0.14662	0.1811	-0.0487233	0.095233	0.0599187
MEIS1-AS3	0.0333385	0.05708	0.173991	-0.0362028	0.0195381	0.239619	0.121864	0.0175087	0.0717961	-0.0933019	0.11036	0.137059	0.0552511	0.0649333	0.0696796	-0.00477415	-0.0637611	0.206394	0.148937	0.0194159	-0.0414132	0.0931065	0.381101	0.0464532	-0.0285116	0.171892
MFI2-AS1	0.105961	0.110104	0.375966	-0.0144389	0.0963598	-0.0598591	-0.00113398	-0.205167	-0.0382002	-0.187428	0.135261	0.0541702	-0.256207	0.143562	0.0626881	-0.0494672	0.236313	0.0181439	-0.0853732	-0.0966253	0.0479653	0.188567	-0.0791843	-0.123474	-0.0164718	0.00114152
MIR17HG	0.15462	0.157943	0.424421	0.0194257	0.0172935	0.00798997	0.280986	-0.0277512	-0.0487364	-0.130617	0.116927	0.229931	-0.0676062	0.17973	0.195176	-0.0903083	0.172728	-0.000296275	-0.0362733	-0.0667674	-0.0197809	0.17373	0.028235	0.0592439	-0.140884	0.0517731
MIR4697HG	0.141543	0.0993183	0.204908	-0.00631449	-0.0596708	-0.0950924	0.178198	-0.0268282	-0.187133	-0.0383689	0.00535562	0.0833045	-0.0263851	0.155649	0.0268762	0.0107252	0.312983	0.0141984	-0.0369249	-0.0426052	-0.147437	-0.022798	0.0596928	0.183832	0.0136413	0.0329154
MIR600HG	0.222748	-0.0530269	0.228046	-0.138672	-0.148635	-0.0785717	0.228131	-0.00201544	-0.157764	-0.0939255	0.108662	0.125335	-0.0448127	0.131523	0.0554136	-0.157508	0.0146448	-0.129764	-0.0766922	-0.215882	-0.314788	-0.0934031	0.157256	0.247085	-0.0211233	0.30071
MIR663AHG	-0.0781306	0.223222	0.0344307	0.0300488	-0.00147257	0.288784	-0.0450888	0.0437408	0.308465	-0.0811102	0.080998	-0.00710411	-0.0368182	-0.035047	0.383445	-0.0241938	-0.010007	0.0379595	0.143628	0.241737	0.235612	0.0833715	0.0623516	-0.123356	0.0155353	-0.0552553
MIR762HG	0.0263919	0.171605	0.272146	0.0820585	0.0335003	0.189154	-0.00215111	-0.0108346	0.0545174	-0.191842	0.0893636	-0.0164219	-0.202569	0.303438	0.103315	-0.00187351	0.192306	0.140614	0.047566	0.00578125	0.132511	0.296746	0.0838573	-0.184598	0.0497562	-0.00781885
MIRLET7BHG	0.306784	-0.104563	0.313069	-0.174792	-0.12205	-0.277218	0.205149	0.0568631	-0.202818	-0.102039	-0.0935796	-0.0181205	-0.0458782	0.216672	0.060628	-0.145253	0.191211	-0.202098	-0.261846	-0.229163	-0.261156	0.00584376	-0.0265778	0.154896	-0.0222679	0.0922585
MIS18A-AS1	0.0598755	0.187982	0.401972	0.0979667	-0.11532	0.000466531	0.220204	0.055931	-0.0831787	-0.0844707	0.0580428	0.000387069	-0.08056	0.295186	0.133482	-0.0425771	0.131435	0.00898696	-0.0888776	-0.0805525	0.015055	0.210259	0.073621	0.0762572	-0.043631	0.104386
MMP24-AS1	-0.0385588	0.12796	0.00131008	0.359169	-0.099422	-0.0685381	-0.00438559	-0.0457891	0.172905	-0.138166	0.0704749	-0.225848	-0.184503	-0.0230169	-0.0167037	-0.162905	0.193055	-0.117861	-0.0700764	0.0473496	0.123235	0.146433	-0.0620654	-0.201057	0.0216738	-0.0440009
MORF4L2-AS1	0.24241	-0.0510971	0.394828	-0.0685663	-0.000600528	-0.0552848	0.183937	0.0355552	-0.201028	-0.0466886	0.110738	0.180224	-0.00943315	0.390238	0.150829	-0.143798	0.155127	0.101463	-0.0461533	-0.158703	-0.132353	0.105872	0.151251	0.127995	-0.0409678	0.145494
MPRIP-AS1	0.102817	0.0470705	0.436099	-0.0873683	-0.17418	-0.128032	0.321494	0.00689045	-0.0627492	-0.114908	-0.0316331	-0.00877807	-0.0848791	0.184401	0.0323912	-0.0561559	0.0835214	-0.225854	-0.210521	-0.186094	-0.0624057	0.00725828	-0.0299144	0.0722912	0.109902	0.0222519
MYCNOS	-0.107268	0.120501	0.143697	0.156212	0.170367	0.429194	0.063008	-0.117549	0.0445418	-0.21397	0.187441	-0.0388711	-0.121513	-0.0984596	0.106575	-0.0498709	-0.0105693	0.164576	0.324807	0.138725	0.152824	0.146811	0.0968305	-0.195711	-0.127652	0.135219
MYHAS	-0.0497941	-0.107466	-0.146175	-0.0561656	-0.129718	0.0571899	-0.0209667	-0.011891	0.110802	-0.0996784	-0.0814551	-0.0611015	0.0586945	-0.105417	0.00130275	0.0575995	-0.0744216	0.07027	0.026696	-0.00138085	-0.056614	-0.123832	0.313477	0.103806	-0.025038	-0.000419576
MYT1L-AS1	-0.0352905	0.135151	0.0248817	0.0406586	0.0677374	0.282036	0.00520638	7.15777e-05	0.188118	-0.0285247	0.0527225	0.00223184	0.0165614	-0.0796872	0.430907	-0.0134547	-0.0403814	0.0572904	0.16338	0.224092	0.237206	0.0642106	-0.0213038	-0.0842113	-0.0375853	0.00341372
N4BP2L2-IT2	0.21434	-0.112254	0.293826	-0.233077	-0.159271	-0.174774	0.41757	0.0514442	-0.128687	-0.0430533	-0.0539718	0.244298	0.0211158	0.211165	0.062781	-0.0804641	0.103979	-0.128004	-0.138869	-0.289172	-0.23278	-0.0073089	0.0771996	0.234518	-0.0642674	0.0695333
NADK2-AS1	0.133616	-0.0603518	-0.00035354	-0.194678	-0.056821	-0.110034	0.198467	0.00246121	-0.0794834	0.0357261	0.06332	0.383921	0.0342823	0.119661	0.00653286	0.0341079	-0.018683	-0.0300118	0.0199705	-0.232208	-0.222973	-0.0876069	0.231678	0.243365	-0.0830244	0.107302
NARF-IT1	0.227068	-0.132724	0.200787	-0.27112	-0.0221345	-0.154939	0.139799	0.101987	-0.132964	0.0909172	-0.0718381	0.195558	0.0128829	0.225362	0.0904436	0.00516483	-0.0294186	-0.100119	-0.121701	-0.197693	-0.306139	-0.0444419	0.0799896	0.168635	-0.0155524	0.172579
NCK1-AS1	-0.159438	0.140859	0.0641113	0.082637	-0.0031434	-0.00338552	-0.133348	-0.0750861	0.280905	-0.185938	0.0386104	-0.0851665	-0.163197	-0.00375722	0.0782642	-0.131483	-0.0162218	0.053106	0.109575	0.157615	0.314016	0.0757592	-0.0920431	-0.234299	-0.0600503	-0.268741
NFIA-AS1	0.138954	0.0119718	0.238715	-0.0611129	-0.0863347	-0.0369374	0.266985	-0.0516756	-0.0723868	-0.088479	0.0366554	0.309971	-0.0266257	0.102468	0.0233907	0.0269302	0.127013	-0.116107	-0.0989289	-0.172188	-0.0953247	0.0479687	0.143822	0.135549	0.038909	0.0956096
NFYC-AS1	0.0997181	-0.035233	0.282782	-0.129263	-0.0449164	0.0235486	0.00226219	0.0254736	-0.0892115	0.029405	0.120832	0.15169	0.0641456	0.440216	0.140252	-0.0227356	0.0383842	0.065241	0.106951	-0.0793732	-0.0659406	0.0448145	0.138532	0.144377	-0.100724	0.127182
NIFK-AS1	-0.141145	0.316092	0.202	0.217602	-0.106148	0.201417	0.235392	0.0447263	0.0835729	-0.130009	0.134906	-0.0708867	-0.11553	0.166226	0.0425466	-0.055574	0.0610283	0.161473	0.118345	0.0565015	0.142505	0.119473	0.157178	-0.202524	-0.0668804	0.0758977
NPPA-AS1	0.0636572	0.0326952	0.349447	-0.133891	-0.0244471	-0.0582953	0.235189	-0.084167	-0.0587759	-0.127084	0.00880244	-0.0474275	-0.0948028	0.1799	0.147695	-0.119207	0.120326	-0.114509	-0.0461954	-0.0357234	-0.00433607	0.0187198	0.0105927	-8.85108e-05	-0.0496669	0.0416945
NPTN-IT1	0.119255	-0.00921216	0.366263	-0.199368	-0.191258	-0.17959	0.399082	0.0910499	-0.158131	-0.0849264	-0.0341553	0.242498	0.0130126	0.200916	0.0662261	-0.0567383	0.0842562	-0.12615	-0.196084	-0.245685	-0.191536	-0.122885	0.0529469	0.176756	0.0346754	-0.00802209
NRG1-IT1	-0.0975441	0.179276	-0.00215068	0.0593487	0.064156	0.317712	-0.0260061	-0.0666773	0.101448	-0.0416279	0.190548	-0.0242246	-0.0842616	-0.117831	0.235363	-0.0759523	0.0188719	-0.00353359	0.164314	0.162287	0.146742	0.00576247	0.0713369	-0.0956514	-0.0863497	0.0134682
NRG1-IT3	-0.0869569	0.0111221	0.0408674	0.0370422	0.065372	0.135991	-0.0127898	0.0331645	0.071137	-0.0114387	0.0531489	0.071829	-0.0428564	-0.0488517	0.0109939	0.0599864	-0.049726	0.113066	0.068643	0.0286535	0.0812413	0.00855051	0.332874	-0.106467	0.0176795	-0.0203978
NRIR	0.115584	-0.0224735	0.0931178	-0.17335	-0.00929756	-0.039151	-0.124111	0.100961	-0.031665	0.399423	-0.0678618	0.0305385	-0.0908423	0.181908	0.0254922	-0.0468562	0.00123583	-0.118525	0.00173847	-0.0762666	-0.050625	0.070958	0.00605993	0.136343	0.0671798	-0.130823
NRSN2-AS1	-0.00887054	0.458046	0.100344	0.118889	-0.0909667	0.105974	-0.00784726	-0.0130361	-0.00899454	-0.0655924	0.135227	-0.0786102	-0.101396	0.123288	0.139503	-0.0731981	0.109276	0.190923	0.173566	0.0133463	0.132688	0.0628542	0.044508	-0.115445	-0.0759843	-0.0107949
OCIAD1-AS1	0.154093	-0.0467523	0.395933	-0.00437162	-0.108519	0.0574058	0.248438	0.108778	-0.0504273	-0.171155	-0.0160139	0.014207	-0.0462992	0.251653	0.145188	-0.0754125	-0.0347086	-0.0180153	-0.0207162	-0.194952	0.00370572	0.0936327	0.0754417	0.069071	0.0186013	-0.00704714
ODF2-AS1	0.126034	0.0157752	0.379763	-0.13568	0.0717688	-0.131016	0.0886237	-0.0346339	-0.0185939	-0.0799059	0.0286969	0.012041	-0.107502	0.249272	0.133297	0.0289817	0.154175	-0.134247	-0.147225	-0.144934	-0.149288	0.131778	0.048098	0.0827084	0.0465708	0.0591136
OSBPL10-AS1	0.0554573	0.0159904	0.289188	-0.173641	-0.171031	-0.0685693	0.309914	0.147682	-0.123045	-0.114034	-0.0321002	0.0321266	0.0120153	0.070423	-0.0226496	-0.0415754	-0.0525727	-0.113006	-0.169026	-0.166953	-0.111848	-0.078993	-0.00239356	0.00242689	0.0502572	0.145893
OSER1-AS1	-0.0957407	0.212451	-0.0487693	0.338695	-0.080073	0.205127	-0.0564813	-0.0334311	0.0839219	-0.170868	0.151476	-0.150543	-0.0704059	-0.0828968	0.114785	-0.231278	0.0904077	0.114182	0.188425	-0.00390508	0.107442	0.00233825	0.167632	-0.140865	-0.0507662	0.00835112
OTUD6B-AS1	0.107249	-0.00177528	0.129885	0.0422043	-0.0198453	-0.0578484	0.10653	0.0584454	-0.038572	-0.21228	-0.132442	-0.0897045	0.46325	0.0615603	0.042632	0.0535324	0.00938791	0.00429116	-0.100152	-0.0630592	0.149351	0.0698478	-0.0854986	-0.108854	0.101472	-0.172298
OVCH1-AS1	0.0303923	-0.108345	-0.0623965	-0.091095	-0.0536687	-0.0775277	-0.0301291	0.0374	0.0778747	-0.00211263	-0.0630952	-0.0525938	0.0279906	-0.092014	-0.032426	-0.00273006	-0.00510737	-0.0687737	-0.0601479	0.0316854	-0.069634	-0.0071606	-0.0310614	-0.0411854	0.364776	-0.049849
PAN3-AS1	0.0499961	0.114641	0.300653	0.00316942	-0.0382138	0.0485744	0.219678	0.016344	-0.00966026	-0.228356	0.0228764	-0.017756	-0.0955067	0.358647	0.114663	-0.0750382	0.051273	0.0585243	0.070883	-0.0106754	0.0821345	0.21819	0.0958574	-0.00724648	-0.0595459	-0.00776224
PAQR9-AS1	-0.0135854	0.117623	0.0445171	0.114062	0.118327	0.300201	0.0178666	-0.0186971	0.197292	-0.0508386	0.126183	0.0537519	-0.0362182	-0.101865	0.32106	0.0556725	0.0149718	0.170226	0.166509	0.247589	0.133325	0.115663	0.241352	-0.0783094	-0.0355059	0.166328
PAXIP1-AS1	0.0792013	0.0576911	0.302546	0.0657853	-0.0517655	-0.0334686	0.00957583	-0.0651423	-0.0862407	-0.132861	0.227107	-0.058469	-0.164512	0.35428	0.0935771	-0.0777653	0.153368	0.124332	0.0255381	-0.118198	0.104861	0.0951863	0.00304822	-0.129272	-0.00054424	0.0205117
PCAT29	0.00992376	-0.0361953	0.0704516	-0.0126652	-0.0442355	0.0290363	0.0982041	0.134419	0.0420509	-0.0375267	-0.0584817	-0.007025	0.0636274	-0.0461363	-0.00824188	0.00238061	-0.0279864	-0.0341739	-0.0512468	-0.0386248	0.0701753	-0.0108108	-0.036132	-0.00429936	0.452123	-0.0864241
PDXDC2P	0.100172	-0.076052	0.346307	-0.154475	-0.168242	-0.157905	0.256274	0.0629562	-0.140806	0.000269729	0.0873719	0.101657	-0.105564	0.196097	0.129532	-0.0215575	0.0737856	0.00428703	-0.06771	-0.273695	-0.256046	-0.0293678	0.137366	0.120052	0.102907	-0.0292383
PGM5P2	0.020282	-0.049161	0.135774	-0.12818	-0.088935	-0.101224	0.319972	0.0670307	-0.092569	-0.00478993	-0.017356	0.281392	0.0054272	0.10567	0.0565884	-0.0140282	0.0325897	0.023497	0.00449283	-0.177295	-0.0938898	-0.0794663	0.1412	0.152473	-0.0627075	0.13041
PHKA2-AS1	0.328853	-0.0736568	0.162142	-0.0863402	0.0442592	-0.140105	0.00776711	-0.16484	-0.314087	-0.042502	0.134399	0.0261317	-0.0121098	0.0713311	-0.0171684	0.012636	0.268868	-0.210826	-0.152209	-0.136569	-0.195032	0.119872	-0.00883345	0.22747	-0.0605186	0.0718925
PITPNA-AS1	-0.167507	0.183125	0.0618134	0.200485	0.0712178	0.235199	-0.0370375	-0.00540207	0.247615	-0.247027	0.262337	-0.143238	-0.166864	-0.0303377	0.106212	0.0191476	0.103114	0.0831411	0.133624	0.148584	0.35748	0.125085	0.0075579	-0.315547	-0.0787055	-0.0254584
PKI55	0.0276122	0.142333	0.205278	-0.0051677	-0.135602	0.153441	0.387088	-0.00138444	-0.219669	-0.109743	0.0528478	0.0763724	-0.0868211	0.0853232	-0.0288472	-0.143147	0.0573813	-0.0447768	0.0653841	-0.0329369	-0.116258	-0.0550498	0.167157	0.0601801	-0.0321728	0.17389
PLAC4	0.26853	-0.142693	0.270598	-0.255474	-0.112131	-0.258126	0.144572	-0.0120344	-0.208094	0.0047236	-0.082959	0.0679609	0.0357418	0.238814	0.028555	-0.0812108	0.0719739	-0.256113	-0.243444	-0.24353	-0.195599	-0.0576236	-0.00853211	0.336909	0.0303688	0.00717086
PLCE1-AS1	0.0291083	0.00900426	0.105972	-0.0765296	-0.0901184	-0.0101495	0.35528	-0.0807073	-0.167252	-0.103172	0.0206062	0.251007	0.0131856	0.0799883	-0.017252	-0.0154135	-0.0570752	0.0415181	-0.0436576	-0.096988	-0.138876	-0.110901	0.0595966	0.164388	-0.0971435	0.149759
POLR2J4	0.186404	-0.0143037	0.309769	-0.162973	-0.145261	-0.0932374	0.188296	0.0115378	-0.15503	0.0144555	0.154918	0.133146	-0.0738223	0.200531	0.113841	-0.162923	0.126733	-0.160892	-0.0228084	-0.21889	-0.18252	-0.101691	0.116925	0.200406	-0.0253185	0.0248129
PPP1R26-AS1	0.194116	-0.0788341	0.308728	-0.181415	-0.0211778	-0.170057	0.0900978	0.0625263	-0.186983	0.0732226	-0.0359623	0.0364498	-0.0528734	0.289305	0.0454992	-0.00880962	0.0614973	-0.0307854	-0.126739	-0.24406	-0.169789	0.0513153	0.0551737	0.165266	-0.0586354	0.110248
PRC1-AS1	0.335696	0.119758	0.432214	-0.153461	0.0506897	-0.0363523	0.218536	0.0183842	-0.138257	0.000445031	0.000191048	0.253449	0.00968345	0.257788	0.120618	-0.0469163	0.154696	-0.0746922	-0.0557736	-0.145374	-0.0785139	0.0803935	0.154942	0.160664	-0.0730976	0.0297389
PRICKLE2-AS3	0.087857	-0.06432	0.359057	-0.129928	-0.102833	-0.182591	0.23665	0.0166618	-0.0896965	-0.106226	-0.0431295	0.0143546	-0.116249	0.149238	0.047468	-0.0382591	0.0565083	-0.149488	-0.183489	-0.20661	-0.175642	-0.068125	0.0434729	0.180826	0.0203334	0.0311381
PRMT5-AS1	0.112367	0.0527665	0.530091	-0.143157	-0.050493	0.0145954	0.100054	0.0432128	-0.0285546	0.00227333	0.122973	0.13875	0.0207048	0.202578	0.628902	-0.0139012	0.0738767	-0.0504835	0.0108675	-0.0572918	-0.035888	0.0184056	0.0812196	0.0837393	-0.0623092	0.0518063
PRR7-AS1	0.312727	0.0185603	0.424087	-0.0621676	-0.131736	-0.0934574	0.198752	-0.0387088	-0.201328	-0.121189	0.0769812	0.182558	-0.0219658	0.365069	0.134587	-0.138596	0.284367	-0.0504972	-0.104966	-0.159114	-0.0976076	0.0953611	0.0644351	0.140891	-0.0674927	0.143113
PSMA3-AS1	0.121476	0.00565728	0.539726	-0.0911928	-0.132903	-0.138039	0.328241	0.00971322	-0.0951622	-0.186522	0.059715	0.086284	-0.101253	0.322423	0.126889	0.0215517	0.0937534	-0.0374479	-0.12177	-0.234402	-0.0468982	0.0213608	0.1317	0.104981	-0.088184	0.0431668
PSMD6-AS2	0.214516	-0.1115	0.240578	-0.310088	-0.113272	-0.230262	0.136404	-0.0344954	-0.236852	0.084283	0.0368855	0.195285	0.00150868	0.270741	0.0490464	-0.0712904	0.0670518	-0.135977	-0.100971	-0.247045	-0.300785	-0.0701789	-0.0138016	0.275709	0.0465119	0.0218803
PTENP1-AS	-0.0759014	0.0565116	-0.0081709	0.0537959	0.0283674	0.249726	-0.0439466	-0.0894358	0.204715	-0.0618346	0.110859	-0.0289561	-0.0263499	-0.153492	0.307571	-0.0174241	-0.0243902	0.00896461	0.0877503	0.208526	0.104018	-0.0553459	-0.0361549	-0.0236559	-0.0714242	-0.0395989
PTGES2-AS1	0.243078	-0.0340626	0.324671	-0.0509096	-0.0217257	-0.152029	0.00690727	-0.107787	-0.0986112	-0.0471034	0.0137287	0.00534845	-0.0859797	0.336227	0.151758	-0.157884	0.175706	-0.0332278	-0.0845745	-0.165478	-0.136291	0.0660182	-0.0159095	0.140149	-0.0772652	-0.000446897
PTOV1-AS2	0.230694	0.0078751	0.390474	-0.158424	-0.0595342	-0.177332	0.103183	-0.0601546	-0.0918774	0.00964854	0.117661	0.114793	-0.158777	0.206334	0.079138	-0.0614045	0.20172	-0.191318	-0.128294	-0.193685	-0.25753	-0.00720832	0.0991284	0.228814	-0.0485009	0.0510868
PTPRJ-AS1	0.0690272	0.0190348	0.43502	-0.117727	-0.150347	-0.141554	0.23955	-0.00111773	-0.080323	-0.138269	0.0727038	-0.0188672	-0.160831	0.217878	0.00344964	-0.0946325	0.102785	-0.225706	-0.235692	-0.143815	-0.0758994	0.0304293	-0.0704724	-0.022745	0.0649958	-0.0545629
PWAR1	0.159077	-0.0587573	0.363124	-0.120051	-0.23277	-0.101059	0.160754	0.05386	-0.159166	-0.0370916	0.0703025	0.037505	-0.0141517	0.164698	0.170344	-0.104739	-0.00621715	-0.107176	-0.106982	-0.286184	-0.175493	-0.0893775	0.131848	0.173932	-0.0227317	0.0840568
PWAR5	0.113747	-0.0693276	0.144354	-0.1248	-0.133043	0.0163126	0.284122	0.0641341	-0.080051	-0.0660801	-0.00466742	0.331987	0.123381	0.0861671	0.047738	0.00274661	-0.0329386	0.0258407	-0.0324518	-0.205367	-0.221543	-0.121939	0.28835	0.158378	-0.0404786	0.251739
PWAR6	0.117472	0.0578756	0.304761	-0.0438882	-0.217568	0.0114908	0.300208	0.0965739	-0.0842449	-0.0762435	0.0603579	0.0683216	0.0275555	0.127935	0.120973	-0.123741	-0.0484571	0.00419399	-0.0140629	-0.289026	-0.124115	-0.05015	0.156062	0.0836135	-0.063625	0.115569
PWRN3	-0.0411179	-0.00647859	-0.0243083	-0.0363868	-0.0680859	0.0698051	0.229613	0.0675036	-0.0286787	-0.026687	0.00316102	0.406454	0.0802821	0.0295481	0.0295629	-0.030903	-0.100813	0.0842076	0.0295125	-0.0690968	-0.0609897	-0.0529926	0.117751	0.0174018	-0.0283126	0.156387
PXN-AS1	0.0437388	0.116895	0.201365	0.170441	-0.00149651	0.157197	-0.0645747	-0.0653062	0.137177	-0.298549	0.340256	-0.0784379	-0.0919798	-0.115684	0.190691	-0.136203	0.201207	-0.0194998	0.0912439	0.0434044	0.173391	0.159827	0.0731439	-0.156311	-0.083034	0.0374392
RAB30-AS1	0.00877893	0.24351	0.190665	0.239959	0.125085	0.0308644	0.00545398	-0.0434804	0.149015	-0.142066	0.0673034	-0.0318405	-0.0972136	0.338778	0.0241249	0.0194602	0.201159	0.0699995	-0.0270755	0.0286246	0.166091	0.271846	-0.0288439	-0.120874	-0.0231852	-0.0712879
RABGAP1L-IT1	-0.036409	0.181414	0.448185	0.0439405	-0.0635141	-0.0593712	0.259798	0.0727146	0.0254308	-0.0717174	0.0527518	0.0303838	-0.208975	0.146705	-0.0323373	-0.0433969	0.0796527	-0.0804813	-0.179751	-0.127692	0.0588632	0.0760717	0.000625858	-0.0584891	0.114817	-0.0901718
RAD21-AS1	0.164872	-0.0680464	-0.0833344	0.00555668	-0.0864195	0.0379551	0.0142756	0.0997479	-0.127299	-0.0399299	-0.209358	-0.0672931	0.307913	0.155972	-0.0775228	-0.0269382	-0.0743262	0.0331111	0.053654	-0.0851686	0.0184098	-0.0101379	-0.036355	-0.0015912	0.0689647	-0.0259485
RAD51-AS1	0.239981	-0.0871922	0.445826	-0.146379	-0.139682	-0.0889056	0.144153	0.0276199	-0.156378	-0.0670271	0.0618061	0.111092	0.0960225	0.440318	0.190489	-0.149899	0.125942	0.0179978	-0.00119868	-0.204452	-0.108063	-0.0225017	0.0896906	0.177002	-0.0773388	-0.0369311
RAI1-AS1	0.229814	-0.111807	0.337276	-0.212238	-0.220795	-0.246824	0.138563	-0.0325187	-0.146539	-0.0654245	0.012538	0.0726734	-0.0587181	0.199964	0.0297617	-0.120778	0.0903971	-0.204843	-0.183055	-0.23214	-0.238579	-0.163516	0.0808208	0.300052	0.0132659	0.137589
RALY-AS1	-0.0508678	0.271281	0.104739	0.370482	0.0785235	0.152165	-0.0940188	-0.151445	0.15272	-0.263401	0.198593	-0.128257	-0.120113	0.0528844	0.184591	-0.05194	0.200268	0.0694148	0.110895	0.123097	0.265892	0.139667	-0.0441655	-0.219167	-0.0893157	-0.0472498
RASA2-IT1	0.0443872	0.030928	0.424996	-0.093975	-0.159168	-0.146918	0.266019	0.00466088	-0.0417602	-0.120867	-0.0455171	0.133963	-0.0990362	0.194499	0.00175156	-0.0936327	0.098117	-0.112812	-0.149258	-0.16561	-0.0402811	0.0351792	-0.0394205	0.0342917	0.0638954	0.0031205
RBM12B-AS1	0.231597	-0.163843	0.263043	-0.102881	0.0256415	-0.109764	0.168853	0.0142126	-0.182294	0.026445	-0.00439935	0.417861	0.306649	0.282713	0.140843	0.0795207	0.0732654	0.0293421	-0.0874889	-0.17455	-0.166753	-0.0209275	0.0316395	0.271831	-0.0529002	0.259332
RBM5-AS1	0.161369	-0.096711	0.405232	-0.267842	-0.181974	-0.168175	0.321975	0.085589	-0.154629	-0.0647982	-0.00871191	0.202993	-0.0685202	0.282298	0.0911421	-0.0108113	-0.0130791	-0.147667	-0.162119	-0.293007	-0.192563	-0.0254299	0.102474	0.213029	0.0695522	0.200381
RC3H1-IT1	0.0997978	0.0228924	0.385339	-0.128435	-0.136953	-0.0986573	0.288085	0.0879272	-0.134088	-0.109282	0.0681082	0.164998	-0.00778775	0.167753	0.0163419	-0.0237417	0.168594	-0.15714	-0.15917	-0.258267	-0.0632592	-0.0187595	-0.0370938	0.0951495	0.1485	0.0497703
REV3L-IT1	-0.0169034	0.200173	0.386594	0.0188057	-0.0509235	0.050524	0.35274	-0.0259589	0.0992032	-0.210385	0.0898443	0.131683	-0.122304	0.0845875	0.0950344	-0.0618602	0.0850917	0.0198536	-0.084485	-0.0528047	0.0734774	-0.0166271	0.0466478	-0.0675556	-0.0100221	-0.0165343
RHPN1-AS1	0.479841	-0.0662812	-0.0417172	0.0762386	0.107944	0.0606699	-0.175194	-0.114381	-0.179026	0.0939053	-0.0629698	0.018443	0.26192	0.126404	0.083516	-0.0476301	0.0250365	-0.00274092	0.036577	-0.0432216	-0.0101243	0.0272171	-0.0783523	0.0721393	-0.0212512	0.0623677
RMST	0.0657314	-0.0224556	0.40479	0.00688034	-0.15438	-0.0125363	0.157325	0.097952	-0.182361	-0.0966608	0.133791	0.0534341	-0.0175022	0.113254	0.14237	-0.124804	0.108739	0.00446612	-0.0481653	-0.132901	-0.0801244	0.0101349	0.15133	0.121222	-0.0134091	0.0404653
RNASEH1-AS1	-0.106649	0.302761	0.149064	0.175935	0.11737	0.581045	-0.00615916	-0.0379981	0.199431	-0.225502	0.1556	-0.0503729	-0.133436	0.018516	0.256974	-0.0722456	0.0535995	0.268823	0.396617	0.109132	0.358185	0.186245	0.0511158	-0.252513	-0.0837952	-0.0348596
RNASEH2B-AS1	0.020481	0.0290367	0.327281	-0.152901	-0.156224	-0.0915032	0.416509	0.0679098	-0.0745615	-0.0304049	-0.00439695	0.116449	-0.0324482	0.14136	0.0381891	-0.0624863	-0.00954799	-0.140769	-0.112414	-0.210285	-0.072767	0.00144643	0.174028	0.172743	0.00187303	0.0108832
RNF139-AS1	0.392054	-0.103138	0.397799	-0.0701635	-0.0727141	-0.0692171	0.102147	0.0290112	-0.137821	-0.00835518	0.0230309	0.139731	0.13733	0.365972	0.151265	-0.0894781	0.110554	-0.0470182	-0.0354249	-0.161973	-0.037168	0.0916632	0.126425	0.139672	-0.0416901	-0.0275557
RNF144A-AS1	-0.129483	0.0646393	-0.05567	-0.0490137	0.0610117	0.363308	-0.0235799	0.0394357	0.0906906	0.0876173	0.00337487	0.0941176	0.0345181	-0.0974104	0.110649	0.0310457	-0.143177	-0.036721	0.11432	0.081564	0.00936942	0.0123705	-0.0115485	-0.0796362	-0.0234402	-0.0062415
RNF216-IT1	0.162443	-0.0228202	0.365863	-0.143107	-0.218694	-0.184423	0.296263	0.00108517	-0.109731	-0.114218	0.103076	0.0691383	-0.164717	0.193747	0.0267053	-0.114302	0.130701	-0.276599	-0.197699	-0.236012	-0.278512	-0.174221	0.0668534	0.216457	0.184446	0.0704255
RP1-101A2.1	0.0351885	0.300289	0.169024	0.278129	-0.072513	-0.0132555	0.276048	0.00137867	-0.0971701	-0.038339	0.123205	0.0104679	-0.165384	-0.0945402	-0.048284	-0.128397	0.208886	-0.106444	-0.119029	-0.077329	-0.0612785	0.0780921	0.108718	0.0107935	-0.0806636	0.0620387
RP1-102E24.10	-0.00497876	0.0266438	0.312535	-0.0566679	-0.0445973	-0.245641	0.132658	-0.0163196	-0.0478036	-0.0101598	0.00344595	-0.0522671	-0.23209	0.155452	0.0269882	-0.117868	0.162531	-0.134299	-0.226613	-0.146928	-0.0610397	0.0435582	-0.0450962	0.0230095	-0.0161042	-0.19363
RP1-102E24.8	0.167904	0.0429853	0.423302	-0.170203	-0.00861791	-0.146409	0.0857937	-0.139456	-0.164069	-0.0780114	0.0482178	0.0524869	-0.0850514	0.345246	0.123059	-0.0683824	0.218914	-0.129116	-0.0760538	-0.18676	-0.0856821	0.0239602	0.0115625	0.135673	-0.0224226	-0.0683035
RP1-102G20.5	0.0660694	0.051896	0.363711	-0.11006	-0.0877374	-0.113081	0.204828	0.0740461	-0.0988438	0.104139	0.048073	-0.00549505	-0.163333	0.234409	-0.013559	0.0032035	0.0409585	-0.156722	-0.181769	-0.15425	-0.146286	0.0719931	0.0343493	0.0948467	0.106182	-0.0729942
RP1-102H19.7	0.0920337	-0.0598317	0.390692	-0.0749267	-0.137287	-0.118623	0.254871	0.0552671	-0.0873871	-0.0156245	-0.0276572	0.138141	-0.0376099	0.148112	0.0804157	-0.0606185	0.0830542	-0.0675492	-0.182008	-0.186977	-0.111231	-0.0789417	0.134297	0.212581	0.0356379	0.043446
RP1-102K2.9	0.129502	-0.0938916	0.217323	-0.194858	-0.127661	-0.120017	0.0936381	0.00768521	-0.115297	0.0167128	-0.0292883	0.0573032	0.0250483	0.30067	0.0247429	-0.0919751	-0.000524383	-0.0861773	0.011262	-0.122956	-0.148673	-0.0821245	0.0798584	0.165966	0.0525637	0.021266
RP1-111B22.3	-0.101584	0.0977465	0.20283	0.000394566	-0.00441783	-0.0350737	0.0423196	-0.0843389	0.313786	-0.157167	0.123709	0.0155076	-0.201649	-0.0438642	0.0455309	-0.179564	0.015483	-0.103981	-0.0298208	0.0177498	0.137096	0.0368542	0.046461	-0.103311	-0.0950586	-0.106765
RP1-117O3.2	0.140828	-0.159579	0.141802	-0.223215	-0.128939	-0.146741	0.147819	0.0276803	-0.075181	0.0733338	0.0361481	0.348825	0.0631677	0.158576	0.0902321	-0.0121724	0.0105863	-0.0971227	-0.101364	-0.223857	-0.202551	-0.033033	0.0290513	0.261892	-0.0636426	0.0320583
RP1-122P22.4	0.0645675	0.0124418	0.136274	0.00947242	-0.0846833	0.0142007	0.138779	0.135831	-0.0370081	-0.0601041	-0.0311118	-0.0176829	0.105621	0.0726475	0.0108254	0.00454831	0.0183254	-0.0803247	-0.0748314	-0.0675291	0.039669	0.000368548	-0.0332494	-0.0231418	0.42441	-0.0173961
RP1-127D3.4	0.0187954	-0.0562197	-0.0772246	-0.0782504	-0.0133014	-0.0493928	-0.0194621	0.0104906	0.0710269	-0.00189816	-0.0584878	-0.0604783	-0.00635759	-0.0803574	-0.0597806	-0.0182315	-0.0039852	-0.0843254	-0.0381012	0.0329102	-0.0786096	0.0235543	-0.025529	-0.0375804	0.374977	-0.0529866
RP1-12G14.7	-0.140073	-0.0433726	0.056383	-0.0469612	-0.0172398	0.0481427	0.0369168	0.0802962	0.335905	-0.157408	-0.0451186	-0.137125	0.0448666	-0.0494395	0.0637162	-0.00852777	-0.0603009	-0.0447412	-0.00710943	0.040784	0.155505	-0.00947564	-0.0392966	-0.119058	0.0373379	-0.155885
RP1-136B1.1	-0.0129099	0.113897	0.282775	-0.0091158	-0.0885881	0.00270105	0.360502	0.162113	-0.0259798	-0.00982843	-2.86084e-05	-0.0112635	-0.0268662	0.103395	-0.0315133	-0.0726315	0.0315459	-0.0295642	-0.0367404	-0.112752	-0.00244589	-0.000586937	-0.0159081	-0.0801096	0.189323	-0.0287487
RP1-137D17.1	0.0874116	-0.0551679	0.343281	-0.0513739	-0.141446	-0.0912401	0.126977	0.0407565	0.0316857	-0.052243	0.0474789	0.0924229	-0.0550354	0.118846	0.12258	-0.14593	0.0228151	-0.107012	-0.113944	-0.17369	-0.11545	-0.0415049	0.1773	0.214706	0.010517	-0.0527234
RP1-151F17.1	0.0674495	0.0405916	0.174495	-0.0033056	-0.110853	-0.028239	0.0448491	0.0271333	-0.137897	-0.0544125	0.0333809	-0.000672681	0.0310447	0.401267	0.0951236	-0.100711	-0.0187214	0.072921	0.0767316	-0.00214694	-0.0222361	-0.0346433	0.170075	-0.00415036	0.0465709	0.102759
RP1-151F17.2	0.0777463	0.0364459	0.212453	-0.0811948	-0.187417	-0.0770658	0.199161	0.101505	-0.215254	-0.0727818	0.0594234	-0.00159353	-0.0491514	0.35706	0.060597	-0.13263	-0.0695751	-0.0389234	-0.0116738	-0.154636	-0.0627452	-0.00684236	0.135403	0.078112	0.0144382	0.0569293
RP1-167A14.2	0.0870858	0.052882	0.239022	-0.140242	-0.0750094	-0.0221686	0.325006	-0.0119763	0.0916828	-0.0136004	0.0366357	0.320997	-0.0141119	0.161093	0.0490679	-0.0253829	-0.00164427	0.0494635	-0.083267	-0.101258	-0.0978911	-0.0394979	0.0969857	0.169629	-0.0888959	0.0590261
RP1-167F1.2	0.101752	0.0276955	0.319474	-0.0147311	-0.0920059	0.035667	0.190429	0.0413193	-0.0842819	-0.100037	0.140227	0.164265	0.0381244	0.187245	0.136719	-0.141989	0.0570099	0.0545723	0.0794179	-0.102864	-0.0459509	0.0690035	0.193833	0.08889	0.0444989	0.173866
RP1-168L15.5	0.00999886	0.0816546	0.196571	-0.00735279	-0.0579121	0.0431765	0.00152077	-0.00986072	0.174188	-0.0580257	0.0341081	0.0410755	-0.121127	0.442956	0.131257	-0.142023	0.0351894	0.124397	0.0236877	-0.0537413	0.0162669	0.099721	0.116142	-0.0294097	-0.0328806	0.0494208
RP1-168L15.6	0.145648	0.020903	0.320775	-0.138224	-0.138966	-0.0855247	0.181755	-0.0121454	-0.0361753	0.025313	0.0475998	0.110654	-0.142094	0.348474	0.0745919	-0.144331	0.0433042	0.00666839	-0.132511	-0.198517	-0.159452	-0.0123082	0.0914828	0.174833	-0.0448534	0.110743
RP1-168P16.2	0.176508	-0.0400568	0.431968	-0.156554	-0.131184	-0.198505	0.227231	0.0645504	-0.17891	-0.0596567	0.019584	0.143899	-0.0980384	0.221217	0.0231894	-0.0287732	0.0690013	-0.0883951	-0.177497	-0.278821	-0.225421	0.0131363	0.00667559	0.222942	0.0429131	0.120848
RP1-178F10.1	-0.0368283	0.0738926	0.243407	0.0595748	-0.259208	-0.0894242	0.301055	-0.0533006	-0.0175363	-0.183144	0.11949	-0.0013336	-0.220949	0.0361497	-0.0396158	-0.241797	0.145655	-0.115919	-0.0652458	-0.122053	-0.0140164	-0.0583242	0.0761121	-0.0595069	-0.00673614	-0.0103245
RP1-179N16.6	0.0566758	0.00656011	0.340682	-0.064198	-0.121333	-0.00823707	0.120492	0.0157528	-0.0388048	-0.0302016	0.0617354	0.00751062	-0.0347964	0.190625	0.121894	-0.236279	0.0215932	-0.0310604	0.0288688	-0.145721	0.0233599	0.0400355	0.121728	-0.018734	0.0249407	0.0421757
RP1-198K11.5	0.0704557	0.345735	0.0956185	0.267234	0.149899	0.137667	-0.128442	-0.0196206	0.110357	-0.159722	0.218938	-0.0438542	-0.233065	-0.0920449	0.00432036	-0.157401	0.218009	0.140601	0.0680317	0.109427	0.168779	0.176638	0.000432248	-0.1767	0.0709403	0.180843
RP1-20N2.8	0.0411555	-0.0340345	0.30733	-0.229061	-0.0985383	-0.218933	0.289091	0.14502	0.0846301	0.00312907	-0.0160535	0.163642	-0.120536	0.224774	0.0229202	-0.0690413	-0.0156808	-0.100119	-0.136155	-0.18143	-0.121322	-0.0593075	0.0541426	0.172698	-0.0051604	-0.038944
RP1-232L24.3	-0.0906325	0.203397	0.0436095	0.0882993	0.0943288	0.332982	-0.0226023	0.0225597	0.167402	-0.0547851	0.0386763	-0.0602897	0.0216225	-0.0364495	0.434882	0.0324516	-0.0561398	0.119996	0.234815	0.253523	0.293066	0.170393	0.0415636	-0.111636	0.0138978	-0.0741992
RP1-234P15.4	-0.113864	0.263962	0.0703414	0.0225302	0.0036235	0.292737	0.0299924	0.00526419	0.230993	-0.0698345	0.0959629	-0.0155667	-0.0530474	0.164763	0.359634	0.00323268	0.0104341	0.2004	0.241366	0.14634	0.218085	0.164961	0.0852404	-0.16543	-0.0341555	0.0062506
RP1-247F3.1	0.144894	0.115639	0.343977	0.0247216	-0.114302	-0.0543864	0.0872266	-0.0384484	-0.00997335	-0.0591072	0.146068	0.00902801	-0.103017	0.177092	0.0815423	-0.13311	0.161694	-0.0180777	-0.0195334	-0.0714758	-0.0324223	0.0682709	0.0215592	0.0823936	-0.119025	-0.123633
RP1-253P7.4	-0.00557913	-0.000561626	0.307994	-0.144832	-0.252181	-0.182291	0.331641	0.112531	-0.109761	-0.00499374	-0.0409225	0.127083	-0.0785765	0.194346	0.0396405	-0.0775885	-0.0400112	-0.103608	-0.136073	-0.237334	-0.181066	-0.142414	0.0500598	0.150104	0.0219426	0.0193328
RP1-257A7.4	0.0643262	0.0726375	0.355912	-0.146487	-0.0528055	6.05421e-05	0.266533	0.103757	-0.0160538	0.00828062	0.0567509	0.167854	-0.102385	0.142007	0.0682776	-0.114128	-0.0339816	-0.0996958	0.0161753	-0.0981265	-0.0874593	-0.0348643	0.16226	0.0856116	-0.0112105	0.145045
RP1-257A7.5	0.122047	0.114318	0.404429	-0.101487	-0.103235	-0.0017219	0.254043	0.0688525	-0.0424145	-0.0542444	0.11295	0.00530304	-0.0712637	0.261871	0.0816829	-0.102686	0.00488516	-0.0512282	0.0211321	-0.0969628	-0.0252098	0.0319538	0.0634344	-0.021412	-0.0106775	0.115529
RP1-257I20.14	0.15126	-0.063979	0.209384	-0.101584	-0.0645356	-0.164073	0.143038	-0.016898	-0.158668	0.0760572	-0.0910969	0.0798118	-0.0232362	0.358591	0.0797702	-0.00185553	0.0116594	-0.0916724	-0.114552	-0.137613	-0.199737	0.062809	-0.0266571	0.148494	-0.0438974	0.0751544
RP1-266L20.9	0.0871869	-0.016859	0.329248	-0.169148	-0.182107	-0.154855	0.203384	0.0308103	0.104741	-0.106445	0.0494505	0.0133516	-0.108868	0.199625	0.0608234	-0.149342	0.0208417	-0.0686369	-0.131067	-0.248649	-0.202122	-0.0451922	0.0672531	0.168913	-0.0134765	0.0233791
RP1-267D11.6	0.0553247	0.0758201	0.352376	0.042933	-0.0303879	0.0223406	0.0618813	-0.0119861	-0.0489323	-0.142225	0.125974	-0.0644198	-0.155638	0.27984	0.0722948	-0.108373	0.209901	0.0711308	-0.0194105	-0.0323769	0.0300871	0.22074	0.104346	-0.132083	-0.0355948	0.0157087
RP1-267L14.6	0.205401	-0.0316974	0.352918	-0.214435	-0.0718376	-0.126235	0.154805	0.0483483	-0.156263	0.0932443	0.0944884	0.155522	-0.0754888	0.244024	0.0899772	-0.0920746	0.103256	-0.140606	-0.0896202	-0.232045	-0.181186	-0.0339649	0.0846636	0.207367	-0.035736	0.0577068
RP1-274L7.1	-0.0862894	0.0590304	0.0490649	0.0465351	0.0270481	0.0486038	0.0269057	-0.0260993	0.13299	-0.0315646	0.0284797	0.0209027	-0.11191	-0.0693289	0.0675995	0.0329235	-0.0307954	0.0918224	0.0268015	0.0543348	0.049071	-0.000788503	0.308593	-0.0946564	-0.0508581	-0.0351339
RP1-278C19.8	0.218293	0.0736982	0.359094	-0.0796691	-0.0148386	-0.0992279	0.0758213	-0.0622604	-0.0240916	-0.0817765	0.0692213	0.033244	-0.129497	0.0676593	0.0785067	-0.0773771	0.270353	-0.0741241	-0.091926	-0.0818986	-0.0700264	0.0529193	0.100336	0.079753	-0.0711769	-0.0020615
RP1-286D6.5	0.175414	-0.0368653	0.351121	-0.150779	-0.131661	-0.0602237	0.239641	-0.0120661	-0.129331	-0.067916	0.134041	0.107017	-0.0686155	0.137276	0.0411376	-0.138629	0.0714332	-0.0507143	-0.063104	-0.17842	-0.223077	-0.0791282	0.127668	0.22312	-0.0629362	0.0331353
RP1-309F20.3	0.00837546	0.202042	0.116386	0.361094	0.0273188	0.0540108	0.0027696	0.0276618	0.00929117	-0.0177586	0.0992382	-0.0291911	-0.0756906	0.103225	0.0674702	-0.0672979	0.0303239	0.0958513	0.0896213	0.0168684	0.105275	0.144768	0.0772073	-0.0764904	-0.0918931	0.106383
RP1-309I22.2	0.0403591	-0.160636	-0.0559213	-0.18455	-0.186972	-0.180753	0.119632	0.00613804	-0.0647634	-0.019986	-0.179333	-0.00447302	0.0668547	-0.00205017	-0.0633417	0.0148804	-0.115544	-0.114188	-0.0965419	-0.159692	-0.243349	-0.238057	0.0167736	0.361691	-0.00592529	0.0502687
RP1-30M3.6	0.133341	-0.0387314	0.475684	-0.176535	-0.10886	-0.0850342	0.274639	0.0714672	-0.0892484	-0.0153721	0.0268408	0.09096	-0.0163604	0.369609	0.128601	0.0466428	0.0904822	-0.128067	-0.159101	-0.0800629	-0.0618213	0.0476972	0.0556649	0.0799671	-0.00103699	-0.0144136
RP1-315G1.3	0.11353	0.0265378	0.197344	0.144914	0.172725	0.00664327	-0.0459353	-0.132665	0.0358574	-0.227211	0.104646	-0.0689209	-0.204521	0.183656	0.113051	0.0486839	0.303091	0.0843164	0.0108709	0.0116663	0.0985368	0.315289	-0.0200013	-0.148899	-0.00580232	-0.0152972
RP1-37N7.1	0.0829424	0.00939855	0.336298	0.00291378	-0.156285	-0.161021	0.134816	-0.00652137	-0.138716	-0.0197888	0.0403457	0.0721342	-0.112498	0.176076	0.153468	-0.141428	0.152444	-0.129996	-0.131114	-0.117163	-0.0113885	-0.00804208	0.0810199	0.0779671	-0.0649897	0.0960287
RP1-41C23.4	0.135013	0.0739277	0.254476	0.133363	0.0149551	-0.0511238	-0.0179674	-0.106582	-0.00345566	-0.143479	0.0778391	0.0165556	-0.16996	0.0513459	0.0290193	-0.138375	0.320919	-0.00149858	-0.0750386	0.00472938	0.0271202	0.0589435	-0.00515096	-0.0130812	-0.072847	-0.00117409
RP1-46F2.3	-0.0080628	0.106292	-0.0217531	0.161045	0.131459	0.152115	0.0660213	0.03876	0.0545922	-0.050011	0.0446474	0.121864	0.0214278	-0.0164655	0.102782	0.0499143	-0.0449252	0.145101	0.0511045	0.0363308	-0.00314206	0.0826231	0.302944	0.0263168	-0.0331453	-0.0111221
RP1-56K13.5	-0.00619308	0.0539943	0.0125947	-0.013167	0.0187989	-0.0310492	-0.0459307	-0.0768561	-0.0336203	-0.027084	0.0128461	0.00627384	-0.0718117	0.0381505	-0.0134101	0.054905	0.302674	-0.0244039	0.0468716	0.0164366	-0.00613741	0.196682	-0.0206192	-0.035463	-0.0318454	-0.0213627
RP1-59D14.5	0.235372	-0.0521271	0.407453	-0.235122	-0.132114	-0.173322	0.145724	0.0326065	-0.111358	0.0580805	0.149723	0.116752	-0.0709044	0.28407	0.154002	-0.100639	0.0895356	-0.204161	-0.0742214	-0.277363	-0.189222	-0.0759214	0.129123	0.223453	-0.0419613	0.0528414
RP1-5O6.6	0.193018	-0.0892119	0.236997	-0.248545	-0.233535	-0.255205	0.262899	-0.00500163	-0.163989	0.0177799	-0.0244438	0.116284	-0.0537155	0.196184	0.0443762	-0.112254	-0.0300937	-0.236419	-0.14972	-0.268141	-0.323209	-0.159023	0.14691	0.339052	0.0187876	0.197034
RP1-71H24.1	0.0484633	0.0377956	0.0795796	-0.0755578	0.0337294	-0.168124	-0.0401033	0.0337406	-0.118354	0.426714	-0.0647787	0.0422994	-0.0129802	0.176839	-0.040042	0.0594131	0.0211425	-0.0903363	-0.13278	-0.0213769	-0.111448	0.0852335	-0.0305822	0.123765	0.00477254	-0.0437521
RP1-78B3.1	0.149994	-0.0261878	0.395926	-0.174228	-0.191956	-0.155883	0.223622	-0.067426	-0.14415	-0.096014	0.0473761	0.0558893	-0.131796	0.202736	0.0263521	-0.097292	0.112316	-0.158991	-0.191025	-0.161038	-0.137916	-0.00467799	0.0569049	0.18089	0.00425857	0.0605258
RP1-92C4.2	-0.0273698	0.101561	0.118778	0.0463188	0.0514488	0.186596	0.0116334	0.0136681	0.148519	-0.0688795	0.104763	0.0525087	0.0666598	-0.0482458	0.30853	-0.0104143	-0.0410928	0.0550074	0.0698151	0.17317	0.138085	0.0395128	-0.0123059	-0.0198924	-0.0396832	0.0710249
RP1-92O14.6	0.182603	-0.061664	0.282783	-0.237743	-0.0499075	-0.165879	0.125899	-0.0466549	-0.0928898	0.11344	0.0413688	0.176083	-0.0199837	0.331451	0.0669299	-0.069703	0.0816742	-0.202356	-0.0744026	-0.174381	-0.16431	-0.0324915	0.0568076	0.257777	-0.0799303	0.0338738
RP11-1000B6.5	0.0187969	0.058917	0.303203	0.0386746	-0.0165417	0.0894704	0.0353868	0.00767852	-0.0157292	-0.115757	0.111494	0.0123486	-0.0301585	0.198631	0.125318	-0.0354119	0.0147492	0.100214	0.0654197	-0.0750605	0.0496058	0.0872066	0.0152432	-0.101793	0.0180764	-0.0623006
RP11-1006G14.1	0.215339	-0.0680069	0.369292	-0.17944	-0.0233504	-0.125059	0.184145	0.06535	-0.175354	0.0482854	-0.0117384	0.190974	0.0401536	0.275101	0.0887289	0.0153697	0.112046	-0.124975	-0.114305	-0.198036	-0.197399	-0.081562	0.124658	0.251015	-0.0299804	0.0752834
RP11-1007O24.2	0.175476	0.0479594	0.444879	-0.0923303	-0.0943009	-0.0789954	0.109724	0.0540087	-0.0923195	-0.0820971	0.0989087	0.0742097	-0.0384272	0.30748	0.0846214	-0.100585	0.13302	0.0983712	-0.100045	-0.170584	-0.028313	0.0300595	0.0680368	0.0781132	-0.0165152	-0.0573741
RP11-1017G21.4	0.217232	-0.0714894	0.287383	-0.208754	-0.0627065	-0.164943	0.227672	0.00379283	-0.227066	0.160213	0.00910574	0.194095	-0.012176	0.243528	0.122072	0.265697	0.344008	-0.151866	-0.14366	-0.162554	-0.281396	-0.04594	0.0891686	0.332654	-0.010793	0.183609
RP11-1017G21.5	0.150197	0.0462144	0.233742	0.195775	0.029647	-0.0231386	-0.0564758	-0.0162648	-0.0462154	-0.0478586	0.121405	-0.129267	0.00845933	0.32427	0.168972	0.160401	0.357205	0.0386296	-0.0173344	-0.0269042	0.0790927	0.161526	-0.0211188	-0.139732	0.00981565	0.0471046
RP11-1017G21.6	0.2101	0.0273224	0.361533	0.0585431	-0.0300122	-0.142212	0.0789991	0.0262467	-0.188787	-0.0204719	0.128031	-0.105356	-0.0500318	0.371058	0.087287	0.132989	0.382183	-0.0209881	-0.119073	-0.147022	-0.0631417	0.162862	-0.0267453	-0.014527	-0.0128293	0.0443723
RP11-101E13.5	-0.143962	0.17712	0.29099	0.142882	-0.174042	0.0767966	0.408219	0.0653648	0.0253988	-0.130708	0.106551	-0.00725102	-0.167827	0.000580533	-0.029429	-0.0290257	0.0588804	0.011124	-0.0917689	-0.0730127	0.106815	0.0740047	0.0349553	-0.127634	0.0219946	-0.052058
RP11-101E7.2	0.136011	0.0557457	0.329909	-0.0747873	-0.0588637	-0.134961	0.205526	0.0228544	-0.168733	-0.0406421	0.0194855	0.0634346	-0.111064	0.162404	0.0654265	-0.0984785	0.193239	0.0366065	-0.0851492	-0.0873329	-0.122482	-0.00393016	0.0550133	0.119095	-0.118232	0.0320329
RP11-1020A11.1	0.219762	-0.0337094	0.445297	-0.126887	-0.100424	-0.124998	0.167289	0.00829828	-0.0851895	-0.0687482	0.0380891	0.151828	-0.0677725	0.34534	0.0814401	-0.131678	0.107724	-0.0785453	-0.0729002	-0.177006	-0.0358161	0.0810709	0.0380313	0.124373	-0.0402837	0.0470214
RP11-1020A11.2	0.308092	0.0162141	0.205667	-0.118586	-0.0734118	-0.157514	0.185036	0.0199896	-0.248718	0.0672153	-0.0580686	0.112946	0.11074	0.21707	0.0291717	-0.0358762	0.137115	-0.109471	-0.0717286	-0.167191	-0.158109	-0.0177436	0.0399972	0.234614	-0.0740417	0.144158
RP11-102G14.1	0.117701	-0.0452577	0.445935	-0.00428364	-0.0697341	-0.218255	0.148261	-0.040523	-0.183596	-0.0854895	0.0770608	-0.0297362	-0.134649	0.285633	0.103729	-0.0661313	0.170424	-0.0897267	-0.216588	-0.187135	-0.184854	0.0847915	-0.0105657	0.0198082	-0.0776186	0.00366037
RP11-102N12.3	-0.00316992	-0.0875715	-0.00757052	-0.0411849	-0.000722138	-0.0894339	-0.0633169	0.31882	-0.026714	0.0695804	-0.221227	-0.134342	-0.0605265	0.0831312	-0.0968911	-0.118322	-0.155906	-0.0487566	-0.107101	-0.149424	-0.00324257	0.0456779	0.0173584	-0.0148078	0.139414	0.102765
RP11-1035H13.2	-0.0102274	0.00759619	0.361695	-0.0224773	-0.0597305	-0.00617444	0.163864	0.01107	-0.0393075	-0.0846389	0.078144	0.15933	-0.114074	0.243664	0.0955832	-0.0639311	0.0267184	0.0185323	-0.0268874	-0.107752	0.0317642	0.132009	0.0280186	0.0305979	-0.0501236	-0.00288829
RP11-103C16.2	-0.0425039	0.0950329	0.311027	-0.0926313	-0.0757724	-0.027733	0.224372	0.0607901	0.13783	-0.0618875	0.0355057	0.103797	-0.123142	0.106878	0.043026	0.0637677	0.00922753	-0.0803538	-0.108644	-0.0836694	-0.000865874	0.0688222	-0.0262208	-0.0478357	0.117274	-0.0895284
RP11-104O19.4	0.0816156	0.196829	0.314	0.107512	0.0129601	-0.0275742	0.134695	0.122863	-0.0134609	-0.00311506	0.0507358	0.110193	-0.16195	0.303467	0.0242774	-0.133869	0.109258	-0.0163315	-0.079891	-0.147714	0.0240001	0.115271	0.0246033	-0.00480912	-0.0113672	0.15221
RP11-1055B8.9	-0.0709437	0.052662	0.0507421	0.0533954	0.00223477	0.225861	0.0648818	-0.0132029	0.230671	-0.0932948	0.105109	0.0845966	-0.0676586	-0.0891863	0.181236	-0.0247204	-0.0198186	0.201724	0.13662	0.103476	0.107598	0.0629507	0.339198	-0.104892	-0.0123692	0.0662385
RP11-1057B6.1	0.0529965	0.0387454	0.426361	-0.0722092	-0.18124	-0.0151206	0.245361	-0.024531	0.0316409	-0.139435	0.0486921	0.135182	-0.171075	0.173554	0.0758487	-0.133304	0.0828985	-0.106874	0.0293616	-0.134622	0.00527982	0.0472099	0.105466	0.0627032	-0.0278338	-0.0138169
RP11-1060G2.1	0.0321094	-0.131574	-0.0250474	-0.117301	-0.0419605	0.0348048	0.0364623	0.0330821	-0.0202003	0.014633	-0.0847458	0.0738932	0.0949498	0.0486143	-0.0802323	-0.048169	-0.0968362	0.0835857	0.097915	-0.186215	-0.137401	-0.137075	0.300305	0.0968021	0.0696909	0.025087
RP11-1069G10.1	0.187073	-0.144828	0.127397	-0.253677	-0.135257	-0.209194	0.0823939	-0.0329026	-0.14724	0.135907	-0.0855004	0.125169	0.072457	0.241537	0.0144221	0.0265463	0.0550621	-0.0828868	-0.166023	-0.205611	-0.236512	-0.10774	-0.0136973	0.393602	-0.0171058	-0.116182
RP11-106D4.2	0.148396	-0.00535166	0.382101	-0.112365	-0.0751282	-0.11551	0.250676	-0.0470259	-0.194103	-0.0852409	-0.00153995	0.0548816	-0.14452	0.259591	0.0606102	-0.0210456	0.0816879	-0.0587773	-0.125143	-0.123701	-0.158993	0.00888777	-0.00768993	0.0851268	-0.0403695	0.00481646
RP11-106M3.3	0.267657	-0.084689	0.358976	-0.214269	-0.0692348	-0.147406	0.112985	-0.0538006	-0.0510667	-0.018943	0.0715145	0.0523166	-0.0733443	0.217566	0.151502	-0.0950895	0.175623	-0.220739	-0.113691	-0.174385	-0.117048	-0.0226827	0.00311488	0.148958	-0.0439917	-0.00614476
RP11-1078H9.5	0.0562454	-0.00836678	0.373772	-0.0469519	-0.166339	-0.130029	0.29827	-0.0149018	-0.0952527	-0.0664054	0.0396773	-0.0609464	-0.148995	0.212281	0.0662906	0.0256931	0.182762	-0.158864	-0.21156	-0.157373	-0.134888	-0.0825169	0.022324	0.14314	0.0714104	-0.0569367
RP11-107E5.3	0.0860715	-0.118596	0.151114	-0.182447	-0.133011	-0.185674	0.0895779	0.0606085	-0.123821	-0.0395021	-0.0909124	0.0775641	-0.0499729	0.0337628	0.0189419	-0.0367002	0.0110237	-0.195173	-0.212886	-0.155406	-0.193558	-0.153087	-0.0516016	0.332615	0.0833582	0.0239934
RP11-1086F11.1	0.197432	-0.0364664	0.404727	-0.181118	-0.124707	-0.144342	0.314628	0.102618	-0.143818	-0.0381184	0.0260428	0.142534	-0.0138003	0.234937	0.0909254	-0.100254	0.137831	-0.180486	-0.176513	-0.2375	-0.222931	-0.0438634	0.0957076	0.166844	0.028356	0.0974455
RP11-108L7.14	0.00370946	0.141814	0.330397	0.0614382	-0.043792	0.00869787	0.260449	0.0806354	-0.0202572	-0.106752	0.0889881	0.0575376	-0.124654	-0.0404533	0.0833647	-0.0985402	0.0667727	-0.0963514	-0.0860159	-0.12416	0.0689862	0.0414568	0.0344123	-0.0207717	0.0944826	-0.0414793
RP11-1094M14.11	-0.12505	0.263725	0.196817	0.198627	0.133027	0.207232	0.0467537	-0.0895787	0.217364	-0.19404	0.0964004	-0.0553844	-0.249369	0.0613206	0.104102	-0.0231637	0.153294	0.140385	0.166953	0.139853	0.405685	0.264723	-0.0214609	-0.314489	-0.138061	-0.0758382
RP11-1099M24.6	0.112213	-0.0194868	0.329467	-0.1973	-0.135465	-0.0463074	0.178957	0.122796	-0.0950057	-0.0182879	0.160037	0.204528	-0.070264	0.238312	0.0919483	-0.0792099	0.020945	-0.0728534	0.016451	-0.23383	-0.192808	-0.0821111	0.200031	0.163579	0.070931	0.154771
RP11-109E12.1	0.100563	0.0339782	0.306663	-0.103704	-0.0206139	0.0453594	0.0567496	-0.0746945	0.0175776	-0.0939123	0.127088	0.118726	-0.109822	0.0336514	0.0424062	-0.0933477	0.094283	0.0203431	0.000326943	-0.144803	-0.0861051	0.00457233	0.149709	0.057811	0.0321554	-0.0334577
RP11-109N23.4	0.102838	0.031865	0.183687	0.0808247	0.127112	0.0817299	-0.000528343	-0.0268513	-0.0743125	-0.0985444	0.059635	-0.0254427	-0.13171	0.31897	-0.0394275	0.106665	0.125569	0.135205	0.0377833	0.00805834	0.0425848	0.15552	0.0416711	-0.0274947	0.0450462	0.1077
RP11-10A14.6	-0.01152	-0.0762914	0.0029573	0.0452222	0.0712622	0.103588	-0.0602426	0.0150832	0.0410731	-0.0598646	0.0920896	0.0706465	0.0148579	-0.0496557	0.0706521	0.0615224	0.015838	0.107972	0.113338	0.028051	-0.0238718	-0.0173208	0.394626	-0.0580326	0.0903354	0.0873046
RP11-10J21.2	0.492188	-0.0940371	0.343902	-0.251553	-0.19017	-0.205022	0.213433	-0.0505821	-0.260103	0.0124261	-0.0496514	0.0799915	0.078961	0.365334	0.068575	-0.0595229	0.134756	-0.224323	-0.236171	-0.259218	-0.234492	-0.0754936	0.0580323	0.280576	0.0219023	0.0670954
RP11-10J21.3	0.421905	-0.130048	0.32791	-0.241332	-0.117533	-0.179686	0.131104	-0.0718998	-0.196953	0.00143155	-0.0906081	0.106856	0.0551542	0.252545	0.0717596	-0.0397989	0.0984195	-0.169485	-0.212928	-0.207507	-0.189216	-0.0277707	0.0786582	0.243427	0.0228818	0.0857603
RP11-10J21.4	0.445901	-0.0526383	0.227405	-0.209396	-0.0717194	-0.135128	0.109732	-0.0424786	-0.185367	0.00776159	-0.0955577	0.132076	0.152521	0.216405	0.0538593	-0.0363801	0.159266	-0.147394	-0.22766	-0.196814	-0.157395	-0.00802935	0.0821331	0.21569	-0.0312267	0.0634949
RP11-10J21.5	0.309045	-0.176742	0.0965828	-0.143506	-0.118756	-0.14824	0.068028	-0.0259679	-0.185269	0.00774105	-0.0223804	0.0689649	0.164979	0.202714	0.0140801	-0.0025114	0.0481325	-0.109785	-0.155463	-0.114974	-0.158512	-0.0764994	-0.0120619	0.216432	-0.017493	0.0875261
RP11-10L12.4	-0.0841066	0.0612911	0.0299255	0.114937	-0.149782	0.131167	-0.0740355	0.198113	0.197904	-0.168843	0.0177267	-0.167218	0.0226168	-0.00763315	0.0812075	-0.126798	-0.0528045	0.126487	0.0602035	0.00554057	0.300058	0.0862142	0.0436983	-0.263452	0.102853	-0.124985
RP11-10N23.2	0.222632	0.0366134	0.501737	-0.0882434	-0.242799	-0.0760427	0.501015	0.134599	-0.182905	-0.131826	0.0184178	0.168134	0.256989	0.216192	0.0830228	-0.0640967	0.0498118	-0.0909863	-0.184263	-0.247926	-0.103798	0.0211427	0.0659921	0.158005	0.0598142	0.0418493
RP11-1105G2.3	0.105115	0.0702711	0.309107	-0.143343	-0.0276811	-0.122905	0.244787	0.0756594	-0.155546	0.0180425	0.075486	0.183132	-0.0590515	0.151446	0.130289	-0.163544	0.142889	-0.152013	-0.0269143	-0.273271	-0.0971695	0.0108574	0.0505042	0.175037	-0.056203	0.019225
RP11-1109F11.3	0.0992219	0.0810815	0.472299	-0.0877184	-0.179373	-0.0619164	0.326022	0.0769577	-0.124876	-0.116653	0.156006	0.123595	-0.0801423	0.260575	0.120479	-0.146462	0.0722521	0.0322265	-0.0248567	-0.197304	-0.135363	-0.00755548	0.28834	0.0141312	-0.0218922	0.1633
RP11-1109F11.5	0.0596024	0.0224008	0.367401	-0.0589679	-0.156879	-0.0420884	0.268883	0.00375	-0.107149	-0.151991	0.175899	0.0284548	-0.104025	0.179422	0.0893551	-0.12864	0.106454	0.0140622	-0.0543367	-0.124191	-0.106645	0.00524595	0.247752	-0.0417253	-0.011229	0.1524
RP11-1109M24.16	-0.084561	0.195926	-0.0594108	0.0667696	0.182783	0.288371	-0.0168973	0.00136968	0.195421	-0.0170086	0.0509181	0.0209659	0.0285023	-0.116884	0.353809	0.00340687	-0.00951799	0.0620646	0.213508	0.257917	0.162407	0.10036	0.0239005	-0.125043	-0.0809102	-0.0198756
RP11-110A12.2	-0.0464744	0.155465	0.0569893	0.0155104	0.122584	0.315782	0.014628	-0.0442145	0.151175	-0.0783884	0.112342	-0.0051788	-0.0251631	-0.0851402	0.238452	-0.0226289	0.0246131	0.02656	0.121783	0.233162	0.205254	0.0553173	-0.013837	-0.0518254	-0.0671517	-0.00519895
RP11-110G21.2	0.000676611	0.182991	0.443866	0.0119358	-0.0973326	-0.057384	0.310156	0.124096	0.0329605	-0.209824	0.0203438	0.0453714	-0.111455	0.157466	0.0195879	-0.0773279	0.088763	-0.0809277	-0.191464	-0.145822	0.0873764	0.0590416	0.0029631	-0.132594	0.169178	-0.0271231
RP11-110I1.11	0.0966456	-0.110371	0.288813	-0.205037	-0.126193	-0.107867	0.177176	0.0215992	-0.109043	-0.069626	-0.00939799	0.16284	-0.00381115	0.331155	0.143798	-0.0348521	-0.0472985	-0.0665101	-0.0335094	-0.140861	-0.161318	-0.0550663	0.147798	0.255333	-0.051788	0.0628997
RP11-1110F20.1	0.0904557	0.0964225	0.305269	-0.0837265	-0.0848348	-0.0890029	0.266576	-0.0117019	-0.0233016	-0.117438	-0.0470605	0.132125	-0.0661969	0.00874622	-0.00418442	-0.0776779	0.0703123	-0.118114	-0.0983131	-0.154606	-0.0689429	0.0647763	0.0392808	0.141568	0.0353278	-0.00624557
RP11-1114A5.4	0.129491	0.10045	0.41575	-0.0434259	-0.0859524	0.0151171	0.397611	0.0625289	-0.153074	-0.137829	0.0700379	0.13231	-0.131402	0.217221	0.136992	-0.133741	0.0593627	-0.0901925	-0.036341	-0.14003	-0.143019	0.0441625	0.158232	0.163818	-0.0859053	0.0377071
RP11-111J6.2	0.00540788	0.0925711	0.258132	-0.113846	-0.112072	0.138412	0.316113	-0.058789	-0.0624901	-0.145475	0.157599	0.120081	-0.147976	0.0675473	0.0111916	-0.183796	0.092922	-0.0726577	0.0115836	-0.159599	-0.0167372	-0.0413356	0.0385478	0.0299669	-0.0144658	-0.0456424
RP11-111M22.3	0.000127466	0.0694752	0.336004	0.0740411	-0.043662	0.00123339	0.0378001	-0.114206	-0.025628	-0.177695	0.203805	-0.107047	-0.173596	0.328259	0.102652	-0.0163291	0.203156	0.0390433	-0.0163423	-0.0306563	0.0424597	0.0963337	0.0267437	-0.161265	0.0318543	0.0706615
RP11-111M22.4	0.072478	0.136237	0.454785	0.0670183	-0.0702447	0.0198708	0.218362	-0.0386819	-0.0511925	-0.130198	0.202635	0.00475967	-0.170246	0.413449	0.0827552	-0.088861	0.179928	0.00564225	-0.0127286	-0.0473262	-0.0256118	0.0642628	0.117539	-0.0517339	-0.0146112	0.118179
RP11-111M22.5	0.0474833	0.0571831	0.371759	0.0274907	-0.0537931	-0.000793248	0.168217	-0.0347011	-0.0286873	-0.0992615	0.173329	0.0236337	-0.15728	0.302623	0.104121	-0.0636327	0.153773	-0.0783781	-0.0397193	-0.062912	-0.0816585	0.0910694	0.108863	-0.0115711	-0.0102385	0.0569768
RP11-112J3.16	0.119157	-0.0507432	0.428936	-0.117059	-0.012569	-0.0273976	0.0782051	-0.0655585	0.0347556	-0.148478	0.117292	0.137321	-0.202817	0.215903	0.104612	-0.237222	0.103951	0.0119389	0.00327613	-0.193911	-0.0397533	0.102461	0.127291	0.0321304	-0.0651704	-0.000893695
RP11-113I22.1	-0.0612043	0.0471811	0.0566999	0.00958036	0.0368534	0.0404623	0.0453942	-0.0364521	-0.0173965	-0.0238562	-0.0390495	-0.0534166	-0.0633617	0.0151262	-0.00567055	0.314261	0.0665647	0.0542765	0.00657765	-0.0532666	-0.0543796	0.317028	-0.012997	0.0255712	0.028459	-0.0483578
RP11-113K21.6	0.165378	0.00734638	0.288666	-0.0816879	-0.0810706	-0.150906	0.0990576	-0.00395115	-0.135262	-0.0476209	-0.0031822	0.0119403	-0.0302214	0.393754	0.0163852	-0.0560725	0.0454551	-0.0453648	-0.120896	-0.167626	-0.135503	0.036623	0.0190662	0.0775509	-0.0442752	0.0523488
RP11-114F10.3	0.0182517	-0.0948088	0.196757	-0.215243	-0.176429	-0.203234	0.319242	0.0503162	-0.0862062	-0.110316	-0.143497	-0.0543169	0.00297007	0.0329896	-0.057276	0.0280934	-0.074332	-0.216555	-0.205741	-0.231513	-0.247473	-0.195936	-0.0166195	0.25916	0.0684099	-0.013895
RP11-115H15.2	0.0473771	-0.00366127	0.379912	-0.11411	-0.183597	-0.126882	0.209714	0.0555509	-0.0951005	-0.0745912	0.0199639	0.113285	-0.00524278	0.106508	0.0450774	-0.0595375	0.0150853	-0.163813	-0.0901106	-0.215575	-0.126476	-0.0871299	0.027443	0.111162	0.0282194	0.01277
RP11-115I9.1	-0.128244	0.105935	-0.0337391	0.0156275	0.133457	0.2996	-0.0451343	0.119887	0.289267	-0.0140144	0.0912065	-0.00511283	-0.00531545	-0.152	0.355642	0.0508787	-0.097471	0.0730811	0.142877	0.313478	0.265499	0.132981	-0.0483336	-0.117641	0.0094645	-0.061881
RP11-1191J2.4	0.257234	-0.115782	0.283803	-0.235126	-0.172986	-0.227839	0.181627	0.0390297	-0.170201	-0.00532996	-0.0455194	0.100884	-0.0221766	0.237321	0.080552	-0.0669707	0.0833133	-0.173541	-0.193261	-0.273306	-0.305622	-0.0923653	0.130207	0.237993	0.0630911	0.134104
RP11-119B16.2	0.0690414	0.459265	0.218683	0.173832	-0.0809702	0.0606473	0.0520738	0.06616	-0.0589892	0.0855409	0.0866713	-0.0885757	-0.0779078	0.353994	0.141194	-0.0799454	0.11048	0.0238032	0.0438052	-0.0324049	0.0653467	0.198503	0.0694316	-0.0175312	-0.0297265	0.135842
RP11-119F7.5	0.0504817	0.156326	0.346079	0.129797	-0.107273	0.12413	0.361405	0.0700203	-0.19173	-0.11343	0.103191	0.0954721	-0.100696	0.081978	0.0823072	0.0305664	0.0887739	-0.0432391	-0.0167732	-0.0302292	-0.0691223	0.119476	0.151149	0.0148629	-0.0409625	0.252551
RP11-119K6.6	0.0158245	0.1074	0.498366	-0.0685578	0.099835	-0.0671101	0.196192	-0.00878231	-0.0705079	-0.12191	0.0321993	0.0874994	-0.1658	0.181544	0.0258069	0.0966242	0.0708684	-0.0206926	-0.157492	-0.0954555	-0.0334841	0.0797886	-0.108661	-0.0575621	0.0015178	0.0308583
RP11-120D5.1	-0.0499681	0.141928	-0.0279867	0.1016	0.327375	0.186148	-0.117709	-0.0372657	0.103882	-0.00221001	0.071432	-0.0437508	-0.0703641	-0.0936898	0.173803	0.0967849	-0.0317172	0.0967981	0.130543	0.15248	0.097202	0.205354	-0.0182588	-0.166326	-0.104111	0.0867729
RP11-120E11.2	0.017769	0.0725369	0.276654	0.0392764	0.0343168	0.025601	0.166153	-0.0565662	0.00815633	-0.17419	0.0623403	-0.0422448	-0.114925	0.129609	-0.099632	0.344157	0.197241	0.0620027	-0.120326	-0.0912197	0.0759157	0.175353	-0.0616532	-0.0427162	0.0673283	-0.0235813
RP11-120K19.3	0.128119	-0.105481	0.335555	-0.259113	-0.118913	-0.217981	0.181964	0.0527944	-0.124869	0.0882569	0.00778984	0.15196	-0.0444715	0.255482	0.037885	0.0351907	0.129391	-0.101877	-0.149277	-0.234465	-0.180147	-0.0702986	0.136281	0.213842	0.00197779	0.0149818
RP11-121A14.2	0.112195	-0.0325534	0.125049	-0.0482253	-0.0807259	-0.0966341	0.0435657	-0.00215873	-0.125485	-0.0878634	0.0824803	-0.0681469	-0.00735873	0.353163	-0.00345122	0.00851326	0.126258	-0.00929321	-0.0540929	-0.209174	-0.0851255	-0.0342321	-0.0204959	0.0109212	-0.0188847	0.00374661
RP11-121A14.3	0.189908	-0.139597	0.229901	-0.285401	-0.166577	-0.284596	0.189775	0.0894562	-0.168241	0.0012721	-0.0887288	0.0102625	-0.0268623	0.179918	0.00622392	0.0232715	-0.0127307	-0.207039	-0.223104	-0.331325	-0.277999	-0.106771	-0.0183307	0.221108	0.00512647	0.0949993
RP11-121C2.2	0.120046	0.0361083	0.062135	-0.0258615	-0.0802016	0.113493	0.312377	0.157806	-0.0746242	-0.0106524	-0.00650141	0.165056	0.0560973	0.0184745	0.0409184	-0.0605631	-0.123603	-0.0895757	0.0290841	-0.203465	-0.00395062	0.117287	0.0239538	0.0630724	0.0393509	0.0760843
RP11-121L10.2	0.0303187	0.0370246	0.390584	-0.0216345	-0.0129386	0.0263917	0.173676	0.00444494	0.019833	-0.222065	0.0623312	0.0345318	-0.052659	0.391512	0.141409	-0.0847243	0.0639129	0.15396	0.00510856	-0.0119746	0.0344575	0.147385	0.106963	-0.0212832	-0.0767653	-0.0336558
RP11-122A21.2	0.134892	0.119231	0.311449	-0.0373667	-0.0698246	-0.0560888	0.305689	0.0629209	-0.0911766	0.00954848	-0.0263682	0.218625	0.0752205	0.0812767	-0.0336001	0.0500021	0.114134	-0.0557964	-0.159034	-0.142364	0.0533788	-0.000851457	-0.0347645	0.0272887	0.19408	0.0453929
RP11-122C21.1	-0.0497792	0.186012	-0.0190768	0.0399843	0.034486	0.350678	0.00425116	0.0295669	0.236155	0.0128605	0.056529	-0.0278116	0.0100207	-0.126008	0.415103	0.00184388	-0.0489211	0.0318966	0.236111	0.261376	0.237209	0.089013	-0.0103554	-0.113099	-0.0308515	-0.0161277
RP11-122K13.12	0.236357	-0.121728	0.194379	-0.253307	-0.117454	-0.235843	0.142991	-0.0177018	-0.177076	0.0669169	0.0369047	0.190162	0.0502297	0.291531	0.0777162	-0.053286	0.0865828	-0.0917213	-0.101803	-0.278016	-0.303464	-0.134089	0.0816492	0.281109	-0.057609	0.030578
RP11-1250I15.3	-0.0416125	0.221094	0.409037	0.0535443	-0.0824935	-0.0409755	0.314008	0.0448658	-0.0523175	-0.176515	0.0449651	-0.000560293	-0.178841	0.14306	0.0378101	-0.0425266	0.0648713	-0.099305	-0.121172	-0.0373912	0.0254639	0.0263607	0.0163319	-0.146826	0.0538177	-0.0122672
RP11-1258F18.1	0.130509	-0.130889	0.135239	-0.104687	-0.15783	-0.0405369	0.0883888	-0.0520165	-0.0308129	-0.0494561	0.0218097	0.0182211	-0.0460967	0.0767635	0.00209387	-0.104875	-0.0155666	-0.077832	-0.0417172	-0.109186	-0.140221	-0.0944279	0.077705	0.333376	0.00714099	0.0331115
RP11-126K1.2	-0.103755	0.155984	0.0394539	0.192552	0.163841	0.192237	-0.152592	-0.115618	0.16594	-0.178285	0.107634	0.0201753	-0.155003	-0.0888685	0.0464086	0.0435489	0.123042	0.185802	0.163786	0.13647	0.255515	0.293407	-0.0563496	-0.328636	-0.0332259	-0.164539
RP11-126K1.6	-0.088699	0.18867	0.202963	0.095933	0.181904	0.208622	0.0296997	-0.0429182	0.15372	-0.127953	0.0789558	-0.0309284	-0.306089	-0.00987893	0.0367166	0.0384698	0.243649	0.0377376	0.0679083	0.122184	0.193143	0.33899	-0.0309609	-0.276936	0.0613642	0.00714309
RP11-126K1.9	0.000658344	0.218608	0.237429	0.138105	0.106196	0.10713	0.00711878	0.0384906	0.0107847	-0.038156	0.194953	-0.0500168	-0.120561	0.172317	0.0918627	-0.0194088	0.209329	0.00900063	-0.0047733	0.0341373	0.113179	0.32074	0.0174682	-0.147669	-0.0725208	0.0168856
RP11-126L15.4	0.0411344	0.248899	0.14171	0.219881	-0.139946	0.00489768	0.0127606	-0.166231	-0.022639	-0.236625	0.362751	-0.0912635	-0.139834	0.199718	0.054864	-0.104663	0.320889	0.0384115	0.075419	0.0687563	0.158129	0.0990276	-0.0630512	-0.188899	-0.0921318	-0.0412326
RP11-1275H24.2	0.0179514	0.150612	0.464995	6.39087e-05	-0.0835345	-0.0342845	0.109995	-0.0698262	0.0127848	-0.177399	0.22167	-0.106331	-0.273265	0.296029	0.114647	-0.177117	0.196223	-0.02159	0.0284778	-0.0768091	0.00813009	0.145386	0.062683	-0.117885	0.0222328	-0.0930241
RP11-1277A3.1	0.252959	-0.0949835	0.33188	-0.267959	-0.120948	-0.16838	0.233467	-0.00309263	-0.294769	0.085947	-0.0682432	0.196308	0.0292318	0.365555	0.0331472	-0.0575792	0.0698383	-0.114574	-0.114403	-0.263165	-0.220622	-0.00173423	0.0263774	0.341628	-0.0272973	0.00400728
RP11-127I20.8	0.15445	0.0435594	0.421503	-0.110852	-0.0625682	-0.13047	0.148079	-0.00861597	-0.0494453	-0.0862158	0.110079	0.138365	-0.131885	0.20462	0.116863	-0.0832838	0.159508	-0.179641	-0.156486	-0.144556	-0.0969806	0.0180629	0.00288173	0.128052	0.0073428	0.0587725
RP11-127L20.3	0.0412628	0.077396	0.338838	-0.157338	-0.148663	-0.021029	0.269954	0.0187859	-0.127573	-0.0802436	0.119019	0.0461287	-0.091658	0.111715	0.14506	-0.00951376	0.0724771	-0.0826612	-0.0524548	-0.118932	-0.127707	-0.114118	0.0998587	0.154447	0.0112981	0.143956
RP11-128A17.2	0.160518	0.0179416	0.371187	0.0123326	0.0168064	-0.0303967	0.0505373	-0.0564067	-0.0439074	-0.112073	0.157645	0.0131946	-0.0917364	0.180369	0.0502043	-0.0822065	0.0983316	-0.0801179	-0.11567	-0.111004	-0.0910176	0.102746	-0.0074515	0.0586734	-0.011988	-0.00114224
RP11-128M1.1	0.0450492	0.335421	0.113036	0.254192	0.159804	0.0499599	-0.0499187	-0.0696011	-0.0922195	-0.092098	0.0953623	-0.00685314	-0.118777	-0.0360881	0.110163	-0.14163	0.183612	0.052195	0.0338427	-0.0175193	0.0825755	0.150153	0.0309785	-0.0604983	-0.0547889	-0.00473426
RP11-128N14.5	0.050855	0.0610775	0.288643	-0.0197156	-0.106442	-0.0102614	0.36285	-0.00996361	-0.0849409	-0.0768268	-0.0560827	0.149674	-0.00711592	0.12297	0.0259883	-0.0060408	0.00840941	-0.0698609	-0.093909	-0.0129492	-0.0522598	0.04325	0.0351951	0.0150181	-0.0433138	-0.0434691
RP11-130L8.2	0.0561843	0.0442882	0.412702	-0.0301471	-0.121073	-0.0786349	0.226975	-0.103252	-0.0894889	-0.187094	0.097286	0.0493361	-0.233147	0.0345128	-0.00614423	-0.134568	0.157116	-0.148948	-0.105723	-0.109578	-0.0403151	0.0302583	-0.0334318	-0.0589168	-0.0159438	-0.0916634
RP11-131M11.3	0.209722	-0.0604161	0.369562	-0.0835819	-0.125961	-0.18156	0.114119	-0.0558634	-0.133362	-0.0159489	0.0779437	0.0538117	0.00849831	0.29055	0.114306	-0.160848	0.0829493	-0.225148	-0.156051	-0.171836	-0.219913	-0.0463731	0.0784104	0.262734	-0.0417629	0.0671919
RP11-1334A24.6	0.047678	-0.209639	-0.12932	-0.33993	-0.024394	-0.205707	-0.0781127	0.0188593	-0.0540715	0.194462	-0.147474	0.0495505	0.0842117	0.135813	-0.100607	0.0167618	-0.0533345	-0.180605	-0.14349	-0.11494	-0.257248	-0.26873	-0.0811485	0.298395	0.0347471	-0.072842
RP11-133K1.9	0.16184	0.0767192	0.413022	-0.0833444	-0.00610835	-0.155986	0.105834	-0.0657201	-0.0765487	-0.00595218	0.038855	0.0741292	-0.125427	0.265357	0.0408502	-0.0303219	0.0876292	0.0248487	-0.141258	-0.169114	-0.0841117	0.0437002	-0.0388945	0.0755116	-0.0414577	-0.0281091
RP11-133N21.10	0.158382	0.0163252	0.495534	-0.178405	-0.175397	-0.161782	0.348494	0.054877	-0.169208	-0.0422902	0.114282	0.171154	-0.0487825	0.250189	0.077421	-0.0773117	0.119679	-0.12226	-0.124466	-0.244782	-0.206372	-0.0823746	0.163814	0.199553	-0.0295113	0.160088
RP11-1348G14.4	0.115452	0.00249821	0.386501	-0.0757825	-0.117452	-0.0812283	0.157106	0.0546644	-0.13794	-0.0204868	0.056264	0.012556	-0.0426047	0.354813	0.00508793	-0.0181407	0.00514978	0.100174	-0.0767999	-0.171742	-0.119089	0.0314818	0.099577	0.016757	0.00607294	0.0827535
RP11-1348G14.5	0.219908	-0.0739969	0.456213	-0.166947	-0.12563	-0.0832448	0.168332	0.0431291	-0.16585	-0.0513318	0.11364	0.157429	-0.0620985	0.305236	0.0765474	-0.0726445	0.0507287	-0.00349117	-0.144292	-0.233395	-0.245635	-0.0489503	0.145637	0.222884	-0.00307493	0.132127
RP11-134G8.5	0.0208073	-0.0351746	0.192153	-0.0907291	-0.120559	-0.0905923	0.118723	0.0226895	-0.0654688	0.0920034	-0.0234535	-0.00107705	0.0625205	0.313415	0.00557352	-0.136975	-0.00584524	-0.0684146	-0.0447199	-0.155552	0.00635938	-0.00106345	0.0380058	0.0752888	-0.0465416	-0.0753504
RP11-134K13.4	0.136124	0.0537148	0.355243	0.0343982	-0.174555	-0.0441488	0.217577	0.0612013	-0.105468	-0.157907	-0.00530609	0.0288679	-0.0752776	0.152078	0.0920219	-0.166122	0.086251	-0.076699	-0.103551	-0.103066	-0.00774082	0.136389	0.119306	0.0195951	0.0325599	0.0605493
RP11-134L10.1	0.101596	-0.0953213	0.0094176	-0.108963	-0.0379001	-0.23919	-0.152862	0.0639233	-0.0516892	0.367003	0.0411849	0.00557474	-0.118515	0.112263	-0.0484295	0.0202792	0.0952135	-0.137368	-0.108593	-0.040791	-0.15025	0.0700121	-0.0716568	0.106635	0.169292	-0.133512
RP11-134O21.1	-0.0171595	0.070522	-0.0589051	0.0468921	0.0359154	0.00308898	-0.0467427	0.0104994	0.0664118	-0.0102315	0.046773	-0.0577162	-0.0276357	-0.0489512	-0.0245767	0.0361069	0.00158868	0.0971492	0.0381873	0.042758	-0.026269	-0.00654255	0.317658	-0.0777478	-0.00523187	0.0880131
RP11-135A1.2	0.108514	0.0778404	0.512968	-0.120276	-0.156847	-0.0741991	0.233821	-0.110405	-0.103227	-0.122882	0.0755621	0.0245511	-0.174503	0.340275	0.0862521	-0.167358	0.163754	-0.108367	-0.120485	-0.145115	-0.0801232	0.0601656	0.0634562	0.00531307	-0.0250489	0.026117
RP11-135F9.3	-0.0772757	-0.0135467	0.259051	-0.047053	-0.120636	-0.0393166	0.313217	0.0413219	-0.0577723	-0.127791	-0.0418539	0.0156561	0.00702384	-0.0535265	-0.0274647	-0.0604544	-0.0854947	-0.0155963	-0.135763	-0.227513	0.0191008	-0.00501171	0.0174226	0.0131913	-0.072278	0.0352764
RP11-1376P16.2	0.2459	-0.173548	0.247568	-0.315651	-0.0721408	-0.175186	0.18888	0.0969993	-0.17985	0.0811108	-0.0277035	0.135958	-0.0372443	0.195287	0.050454	-0.0849211	-0.0294256	-0.125491	-0.158057	-0.278083	-0.280657	-0.0643303	0.120939	0.262681	-0.0646214	0.127669
RP11-1379J22.2	0.266598	-0.157196	0.367708	-0.29526	-0.201419	-0.180112	0.126384	-0.0699145	-0.19846	0.0314618	0.0342164	0.145334	-0.00410972	0.364612	0.0999826	-0.104808	0.0436981	-0.161597	-0.100804	-0.280657	-0.249182	-0.126849	0.0700968	0.362689	-0.0402118	0.0488327
RP11-137O10.1	0.00360356	0.00138619	0.150383	-0.0965789	-0.119604	-0.0875445	0.0695228	-0.0621088	-0.0305712	0.0127826	0.0164985	-0.00675893	-0.0802016	0.359791	-0.0118889	-0.017691	0.116768	-0.0466396	0.00646223	-0.104961	-0.0274422	-0.0405745	-0.0216267	0.0034735	0.0170818	-0.0336709
RP11-138A9.1	0.179973	-0.084553	0.301724	-0.246177	-0.239629	-0.190233	0.19258	0.0254014	-0.072557	-0.0623894	0.0240424	0.120416	-0.0940672	0.169899	-0.0082835	-0.0501784	0.0727529	-0.104096	-0.189554	-0.225293	-0.157286	-0.0973589	0.0231689	0.237282	0.135768	0.00467404
RP11-138A9.2	0.13529	-0.0139491	0.361812	-0.225475	-0.21225	-0.191235	0.206108	0.0634531	-0.128227	-0.0528765	0.0437925	0.0699202	-0.106676	0.253724	-0.018114	-0.0779149	0.0692902	-0.140193	-0.189876	-0.228599	-0.141556	-0.0566068	-0.0355019	0.131039	0.188681	-0.0747036
RP11-138H8.2	0.0692647	-0.00222491	0.302203	-0.152863	-0.206204	-0.121216	0.233266	0.0294482	-0.104011	-0.129937	-0.0777534	0.116824	0.0321149	0.0916997	0.0123634	-0.0472281	0.0649456	-0.112104	-0.190307	-0.145396	-0.0786838	-0.074345	-0.00756431	0.171327	-0.0107334	0.0110941
RP11-138I17.1	-0.0792121	0.172654	0.0306068	-0.0330458	0.0614694	0.2508	0.0165145	0.0175001	0.217996	-0.0352552	0.0356309	-0.0330489	0.0113823	-0.0763493	0.406186	0.0129615	-0.0568395	0.0666182	0.139472	0.222229	0.194945	0.164088	-0.0103368	-0.0994347	-0.0350708	-0.0147041
RP11-1391J7.1	0.180358	-0.010533	0.344073	-0.166847	-0.180221	-0.179663	0.225144	0.0651302	-0.153219	-0.00668658	0.121252	0.131868	-0.15841	0.202218	0.0307136	-0.112736	0.168968	-0.0864423	-0.151893	-0.180267	-0.297826	-0.00969421	0.111117	0.223952	-0.0100355	0.0853715
RP11-139H14.5	0.0215557	0.0550985	0.160801	-0.0120695	-0.114436	-0.0282257	0.321591	-0.0415833	-0.0346563	-0.0709872	0.0590084	0.128759	-0.0684407	0.0278994	0.0353402	-0.136	0.0722749	-0.0307629	-0.0145071	-0.0858491	0.0104846	-0.0446734	-0.00541618	0.0676265	-0.111644	0.0130631
RP11-13J8.1	-0.0154965	0.222562	0.452477	-0.019383	-0.121704	0.0359882	0.240433	0.134588	-0.0506473	-0.014959	0.101715	0.0548198	-0.135055	0.219131	0.223888	-0.102135	0.0521679	0.032358	-0.00550524	-0.125763	-0.0259742	0.0529575	0.0547302	-0.00641307	-0.0312689	-0.00709531
RP11-140K17.3	-0.0873247	0.168178	0.116022	0.180138	0.057561	0.194123	-0.0358053	-0.0840262	0.155422	-0.308487	0.124849	-0.141751	-0.165234	0.0438155	0.063112	-0.044117	0.123515	0.102898	0.124158	0.0493677	0.299647	0.240155	-0.0641656	-0.327878	0.00800875	-0.122998
RP11-141B14.1	0.00528259	0.0742551	0.305065	-0.00671898	-0.0722088	0.148301	0.168605	0.0778464	-0.0253573	-0.0703015	0.0771696	0.196933	-0.0557239	0.232785	0.197322	-0.0905902	0.0265374	0.143781	0.125009	-0.0203732	-0.0160726	0.0942152	0.208472	0.0399348	-0.0129591	0.20036
RP11-141B14.2	0.107014	-0.113476	0.135601	-0.221155	-0.145044	-0.139933	0.249044	-0.0362395	-0.133676	-0.00833873	-0.0605013	0.305236	0.0149722	0.136244	0.020175	-0.0662468	-0.0224724	-0.0997118	-0.127339	-0.253631	-0.228563	-0.121754	0.0748601	0.260394	1.39457e-06	0.0804698
RP11-142E9.1	0.131561	0.113338	0.0426406	0.0260331	0.0723573	0.0193074	0.395599	0.0115513	-0.062443	-0.00938415	-0.0453937	0.215888	0.0499649	-0.0219405	0.00856475	0.00970273	0.0593086	-0.0505918	-0.00938136	-0.00314334	-0.00817095	0.198692	0.0302702	-0.0129028	-0.0133525	0.0574463
RP11-142J21.2	-0.0365025	-0.0335724	-0.0308415	0.0553754	-0.0283084	0.0707073	-0.02343	-0.0393519	0.0814611	-0.072634	-0.017998	0.0169794	0.0532402	-0.0263971	0.0297441	0.00726786	-0.022881	0.128952	0.0389101	-0.00385121	0.0117663	0.00956191	0.437958	-0.0100545	0.0220896	-0.0141504
RP11-143E21.6	0.0294666	0.115048	0.377725	-0.00641052	0.0482313	-0.000981053	0.188266	0.0391747	-0.0613923	-0.0806872	0.0896575	-0.0515215	-0.11856	0.19156	0.0985489	-0.057901	0.140225	-0.109089	-0.00412988	-0.0822581	0.0635795	0.0783397	0.0868885	-0.0123647	0.029047	0.0216662
RP11-144I2.1	0.0766809	0.0153285	0.341271	-0.0869345	-0.234554	-0.124457	0.365381	0.0569424	-0.145146	-0.0901991	-0.0552669	0.0734529	-0.0510918	0.194472	-0.0201769	-0.0582601	0.0524441	-0.132253	-0.215865	-0.203167	-0.156148	-0.042581	0.0451708	0.122247	0.0609971	0.0328101
RP11-145G20.1	-0.0353217	0.110529	-0.0550065	-0.00769366	0.0940541	0.322094	-0.0151349	0.0804936	0.186658	0.0321736	0.0936588	0.014331	0.0605412	-0.0675403	0.385586	0.0837574	-0.0478182	0.0710832	0.158311	0.226203	0.188922	0.0547339	-0.0156885	-0.0472927	0.0015152	0.0209638
RP11-145M9.6	0.121033	0.202945	0.23936	0.106215	-0.0931247	-0.0444662	0.368551	0.000380254	-0.127397	-0.187263	-0.033997	0.0199529	-0.0425729	-0.00692422	0.017018	-0.177627	0.146428	-0.153872	-0.0654063	-0.0624944	-0.0185724	0.076704	0.0857365	0.0343251	-0.161811	0.0558939
RP11-146E13.4	0.157733	0.0626228	0.301279	-0.114304	-0.100134	0.00475846	0.185109	0.133398	-0.0875847	0.036203	0.0873326	0.142329	0.0932542	0.160823	0.241732	0.0143569	0.0727366	0.0139204	-0.0098848	-0.0883687	-0.11947	0.0105259	0.198304	0.122251	-0.0580363	0.0959075
RP11-146F11.1	0.120991	0.0784292	0.325454	0.0641155	0.0353495	0.106662	0.0789958	-0.0804591	-0.0405797	-0.213358	0.139403	0.0163134	-0.161667	0.309278	0.0630966	0.0604578	0.25304	0.135968	-0.0527245	-0.0328496	0.0380958	0.350129	0.0641084	-0.118985	0.0847009	0.11645
RP11-146F11.5	0.070495	0.125449	0.319916	0.049982	0.0722611	0.108987	-0.024933	-0.130682	0.0194974	-0.134162	0.123247	0.131066	-0.0729075	0.174462	0.200193	-0.0425428	0.160569	0.146359	0.113921	0.0825626	0.0737512	0.239397	0.138822	-0.150645	-0.0301443	-0.0110187
RP11-146N23.4	0.0471136	-0.013219	0.370548	-0.165592	-0.0797596	-0.138138	0.245962	0.0511818	-0.0790618	-0.0576895	-0.108433	0.0376909	-0.146706	0.242115	0.0321629	-0.00720607	0.0490414	-0.0435138	-0.128419	-0.163834	-0.100439	0.0161325	0.0542417	0.0192577	0.095879	-0.0265118
RP11-147L13.13	0.206317	-0.0528675	0.358102	-0.0658309	-0.0408127	-0.188835	0.20489	0.0129131	-0.159088	-0.0247268	0.103663	0.10562	-0.106279	0.121815	-0.0119216	-0.0691812	0.304167	-0.241184	-0.249388	-0.156455	-0.201234	-0.0331408	-0.00799273	0.0761953	0.0769117	0.067763
RP11-147L13.2	0.0901446	0.0829051	0.395054	-0.0674921	-0.0686092	-0.128762	0.102503	0.135441	-0.0374108	-0.0148407	0.0810933	-0.0450432	-0.203484	0.239457	0.0661362	-0.0685464	0.10282	-0.117138	-0.105157	-0.184071	-0.0270271	0.00282036	-0.00365796	-0.029748	-0.0294784	-0.01596
RP11-148B6.1	0.0462306	0.112963	0.447538	-0.113984	-0.159025	-0.138676	0.346486	0.30734	-0.04211	-0.0832565	-0.0356719	0.103552	-0.034459	0.149672	0.0451491	-0.0304994	0.023879	-0.155288	-0.159107	-0.151872	-0.055749	0.111035	-0.00747129	0.0481843	0.127576	-0.0174403
RP11-148E17.1	-0.138588	0.185632	0.0404938	0.00940213	0.117825	0.235907	-0.0197862	-0.0221853	0.164347	-0.0410777	0.156793	0.00603179	-0.0634242	-0.133172	0.315406	-0.00350074	0.0329604	-0.0102622	0.134179	0.220311	0.160875	0.0835335	-0.0188881	-0.0661831	-0.0541421	-0.0548079
RP11-148K1.12	0.24013	-0.0676076	0.354411	-0.168295	-0.0413553	-0.175212	0.0862866	0.00032726	-0.0898074	-0.0157163	0.209191	0.113207	-0.196207	0.156485	0.0456277	-0.108516	0.197408	-0.130673	-0.141286	-0.182642	-0.238024	0.0232986	0.129184	0.168053	0.0591778	0.0147884
RP11-151N17.1	0.1522	-0.00569617	0.568194	-0.221313	-0.119748	-0.101976	0.36205	0.0739421	-0.130302	-0.150648	-0.0274414	0.104812	-0.025736	0.257684	0.0901107	-0.0334277	0.0703098	-0.135338	-0.179683	-0.259662	-0.104002	0.0616111	-0.0438243	0.108587	0.0551137	-0.0227552
RP11-152L20.3	0.217554	-0.125735	0.140439	-0.265216	-0.120956	-0.2332	0.190316	0.0198536	-0.240916	0.0951473	-0.0997178	0.221191	0.121131	0.315707	0.0651728	0.0176753	0.109335	-0.0794042	-0.139279	-0.190874	-0.256651	-0.0609451	0.0196193	0.321301	-0.0278859	-0.0207745
RP11-152O14.1	-0.0505283	-0.0171044	-0.0408676	0.123608	0.0373336	0.0953711	-0.0495448	0.00302032	0.162691	-0.0650713	0.0419283	0.0530612	-0.0127201	-0.0497461	-0.0183458	0.0615258	0.0150987	0.184312	0.0529727	0.0487177	0.0055081	0.0730268	0.543163	-0.0638769	0.0105868	-0.00358189
RP11-152O14.3	-0.0639352	-0.0108645	-0.0654195	0.0538667	-0.0377407	0.0819181	-0.0365325	-0.000381246	0.100025	-0.0603943	0.0568049	0.0279827	-0.0010495	-0.059687	-0.0264049	0.0609769	-0.0212146	0.130555	0.0578379	0.0397471	-0.0348595	0.00511093	0.438428	-0.0353369	-0.0055035	-0.0029245
RP11-152P23.2	0.188875	-0.0908633	0.293528	-0.198399	-0.0119955	-0.147237	0.115252	0.020723	-0.182745	0.0329017	0.0341333	0.20862	-0.0947713	0.311297	0.0372249	0.00423246	0.113345	-0.0675704	-0.119398	-0.152975	-0.198262	-0.0428011	0.0650283	0.203334	0.0526352	0.104131
RP11-153I24.4	0.0270814	-0.0123716	0.320124	-0.134573	-0.134081	-0.12758	0.248206	-0.00319238	-0.00941385	-0.121813	0.0793974	0.0422911	-0.0902223	0.118159	0.0341271	-0.131954	0.0790884	-0.143574	-0.151024	-0.0758123	0.0667739	0.0124332	-0.0623	0.0291951	0.0176575	-0.153893
RP11-154F14.2	0.0758818	-0.066519	0.34738	-0.18874	-0.107716	-0.118745	0.205755	0.18104	-0.124305	-0.101836	-0.0638531	0.0447143	0.0124945	0.199124	0.0152054	0.0367009	-0.0491399	-0.135686	-0.188178	-0.181123	-0.0941448	0.000814372	-0.0209501	0.0453671	0.181224	0.0669556
RP11-154J22.1	0.111172	0.171952	0.5621	0.0711055	0.0413255	0.0363642	0.135195	0.0307493	-0.115442	-0.138157	0.22619	0.143555	-0.0969759	0.310116	0.189466	-0.043391	0.201912	0.0661725	-0.00941699	-0.083602	0.0106924	0.180215	0.069673	0.0206401	-0.0964753	0.0775585
RP11-155D18.13	0.0349265	0.053193	0.242209	0.0232908	-0.0121968	0.023077	0.160375	0.0201333	-0.0898252	-0.0857842	-0.00697241	0.0557797	-0.0686006	0.137642	0.00635691	-0.038703	0.0760358	0.11397	-0.0505591	-0.0496409	-0.0273442	0.167752	0.213217	0.0632945	-0.0588172	0.327551
RP11-155O18.6	0.156451	-0.0167027	0.302907	-0.131733	-0.0874501	-0.149016	0.121681	-0.0614071	0.0044465	-0.0231681	0.115132	0.0206994	-0.191991	0.24278	0.0361782	-0.043092	0.232053	-0.260385	-0.150137	-0.126721	-0.162397	0.0853268	0.00079948	0.117904	-0.0544273	-0.0957461
RP11-156E6.1	-0.135667	0.259571	0.0501893	0.219414	-0.00557552	0.250896	0.202024	0.118045	0.234189	-0.0481238	-0.00726886	0.114568	0.0913283	-0.131564	0.121477	-0.0715525	-0.0817193	0.0963398	0.183815	0.176252	0.351631	0.126473	0.0398221	-0.193634	-0.185804	0.00813877
RP11-156E8.1	0.0781121	0.173649	0.367481	-0.0100455	-0.0589556	0.00979042	0.0217181	-0.0793394	0.034531	-0.107328	0.150884	-0.0336538	-0.221719	0.415649	0.203585	-0.0587355	0.201548	0.0688098	-0.0280829	-0.0807724	0.0508261	0.146756	0.0898759	-0.0691239	-0.012959	0.00574258
RP11-157P1.4	0.118885	0.0841804	0.434091	0.100087	-0.0782063	-0.0917424	0.273632	-0.0347925	-0.112615	-0.12348	0.0787848	0.0274237	-0.172151	0.135571	0.0214035	-0.146104	0.213984	-0.130482	-0.126569	-0.166621	-0.0879792	0.000794521	0.0147404	0.0942627	0.062181	0.0170789
RP11-158H5.8	0.126333	0.00159003	0.38724	-0.0555942	-0.0941854	-0.00177808	0.0998929	0.0626976	-0.0290496	-0.0827128	0.163994	0.0886324	-0.0667418	0.212187	0.116768	-0.0944718	0.0715506	-0.0508898	-0.0513107	-0.134659	-0.109724	0.0366938	0.166696	0.131298	0.00481532	0.113496
RP11-158I9.8	-0.00847166	0.15547	0.107884	0.1469	0.0748411	0.0264549	-0.0425966	-0.0266845	0.000214539	-0.200385	0.0528385	-0.116459	-0.113911	0.311698	-0.0466599	-0.0679435	0.1224	0.010716	-0.0576296	-0.0466653	0.168472	0.246029	-0.0180669	-0.142179	0.023859	-0.0459886
RP11-158K1.3	0.399591	-0.118111	0.382912	-0.15339	-0.168531	-0.118172	0.253113	0.0664291	-0.198169	-0.065635	-0.0599078	0.0804592	0.265187	0.331015	0.0798457	-0.00428828	0.103257	-0.14025	-0.120886	-0.267434	-0.0853771	-0.0249652	0.097956	0.186775	0.0062485	0.0112928
RP11-159D12.2	0.16637	-0.0443899	0.304228	-0.206007	-0.165995	-0.165851	0.189305	0.0619504	-0.196168	-0.0508935	-0.0498476	0.0694251	-0.0529378	0.180749	0.0989689	-0.06305	-0.0144227	-0.19021	-0.10333	-0.253303	-0.155052	0.00517356	0.0978252	0.139866	-0.0349006	0.0992794
RP11-159G9.5	0.012622	-0.0901335	-0.138868	-0.113407	0.0728958	-0.0568143	-0.0085553	0.0551932	-0.0746435	0.155231	-0.0979824	0.389178	0.181142	0.160159	-0.0421917	0.198525	-0.0935661	0.131446	0.151772	-0.0528711	-0.0744915	-0.0780795	0.0894133	0.136612	-0.049615	0.104194
RP11-159L20.2	0.0966427	-0.0159744	0.482982	-0.13214	-0.118073	-0.181501	0.162747	-0.0343667	-0.0859715	-0.129569	0.0506755	-0.0401126	-0.139228	0.283303	0.0572992	-0.0602001	0.192666	-0.163156	-0.139973	-0.199345	-0.0627822	0.0420857	-0.049828	0.0234835	0.0303547	-0.104576
RP11-159N11.4	0.103933	-0.0510023	0.136126	-0.0649414	-0.094644	-0.134287	0.0689209	0.0659912	-0.167257	-0.0540334	-0.0222163	-0.0307186	0.0117695	0.342722	0.0442161	-0.210064	0.00824192	-0.0470681	-0.0391607	-0.207117	-0.0386301	-0.0265295	0.0196056	0.0585372	0.0189603	0.0156922
RP11-15A1.4	0.0796197	0.107763	0.35763	-0.00105998	-0.056544	-0.119888	0.333874	0.126393	-0.117381	-0.0296168	0.0308111	0.079707	-0.0671423	0.0709621	0.0438206	-0.036594	0.0761843	-0.0258211	-0.0868035	-0.201072	-0.0872465	0.0107928	0.0813688	0.118899	-0.0632194	0.0599473
RP11-15F12.6	0.217943	-0.0360413	0.372061	-0.158674	-0.139884	-0.214336	0.204864	-0.0123115	-0.240025	0.0137433	-0.0406743	0.0463401	-0.0479956	0.353974	0.0823806	-0.0494426	0.117196	-0.0922005	-0.150272	-0.228213	-0.135744	0.0275584	-0.0296664	0.111515	-0.0650781	0.0551281
RP11-15H20.6	-0.0965815	0.0930502	0.119569	0.168207	0.0725703	0.162928	-0.101748	-0.00232055	0.200834	-0.124142	0.153176	0.0706495	-0.0780689	0.107276	0.332095	-0.0235581	-0.00947301	0.095591	0.14004	0.188088	0.151478	0.0725511	0.113247	-0.0866691	-0.0690146	0.0659292
RP11-15I20.1	0.0635168	0.0472886	0.317106	-0.0302305	-0.170805	-0.160442	0.199101	-0.0684198	-0.158139	-0.0725009	0.00145114	-0.0645848	-0.143798	0.147801	-0.00233943	-0.0498393	0.272159	-0.0932963	-0.166691	-0.141534	-0.0284471	0.0940257	0.025579	0.0885194	-0.0489795	-0.0322844
RP11-15L13.4	0.135546	0.0682046	0.139765	0.0356044	-0.108776	-0.0255296	0.34118	0.0251126	-0.174749	-0.0346334	-0.0922702	0.109795	0.0730204	-0.00238765	0.0085584	-0.108214	-0.0046783	-0.140309	-0.0572772	-0.0995152	-0.050975	0.0352677	0.0834713	0.0877865	-0.120778	0.0318593
RP11-15M15.2	0.069557	0.0669346	0.350385	-0.0597492	-0.0150088	-0.182135	0.188041	0.0108826	-0.0284319	-0.149971	-0.0453306	0.0863751	-0.162066	0.057553	6.43227e-05	-0.0592041	0.0476319	-0.0660176	-0.201795	-0.187719	-0.0891791	0.00706725	-0.0478781	0.0508867	0.0988063	-0.0455284
RP11-160H22.3	0.0005509	0.0748705	0.172098	0.0711926	-0.0235331	0.0432389	-0.0984247	-0.0418404	0.00226358	-0.0446374	0.0298327	-0.0628272	-0.0562099	0.309927	0.0727245	0.0651175	0.108713	0.0819495	-0.0335445	-0.00579938	0.0648831	0.0941654	0.0870757	-0.0540371	-0.00318011	0.039334
RP11-160N1.10	-0.0655527	0.0110471	0.0556686	0.101651	0.108136	0.0904069	-0.0273245	0.0888848	0.0444108	-0.0305176	0.0289557	-0.0142971	-0.0740289	-0.0605799	0.0120146	0.0313269	-0.071513	0.193973	0.0323153	0.110918	0.0275761	0.0795627	0.308234	-0.0624335	0.12288	0.0252976
RP11-162G10.5	0.122577	-0.0698602	0.100207	-0.00497834	-0.0677058	0.0212613	-0.0147689	0.132974	-0.190921	0.127969	-0.0654668	0.0780767	0.142185	0.378316	0.137413	-0.0825332	-0.0452586	0.0521285	0.0239494	-0.128736	-0.11298	0.0413202	0.129561	0.147969	0.0179843	0.130332
RP11-164D18.2	-0.071353	0.0579137	-0.0364836	0.114229	0.0462093	0.105584	-0.0411306	0.0399191	0.126249	-0.083247	0.0330918	0.0407796	0.0410506	-0.0164781	-0.00260615	0.070276	-0.0151363	0.193152	0.0657579	0.0635411	0.0466113	0.069714	0.490623	-0.0551296	0.00319089	-0.0340995
RP11-164J13.1	0.213375	-0.14374	0.337762	-0.246901	-0.134168	-0.157579	0.0971973	0.0080228	-0.126169	0.0116626	0.0178488	0.0755976	0.00580303	0.32951	0.120926	-0.102555	0.0372066	-0.110656	-0.0844435	-0.232525	-0.20606	-0.063534	0.0660828	0.260836	-0.00279089	0.00328363
RP11-164N3.3	0.0652603	-0.0176987	0.228703	-0.0839481	0.0167384	-0.046463	0.133091	-0.0475345	-0.0843816	-0.0580845	0.103907	0.0738108	0.0317798	0.365704	0.0564816	0.0204887	0.114951	0.0119245	0.024267	-0.0215147	-0.107556	-0.0385858	0.070159	0.0640603	0.0142191	0.0675801
RP11-164P12.3	0.111673	0.0347633	0.361907	-0.182864	0.0304785	-0.0948369	0.0611821	0.143854	-0.0382714	0.031093	0.0916611	0.158025	-0.0977679	0.248802	0.16317	-0.0780651	0.0405391	-0.0591344	0.020846	-0.108916	-0.14988	-0.0292278	0.110958	0.0692665	0.0408979	0.0649219
RP11-165F24.5	0.139297	-0.0570796	0.312243	-0.0114253	-0.0483845	-0.07703	0.12865	0.0201706	-0.165701	0.0279543	0.0133885	0.135426	-0.131889	0.262021	0.0892165	-0.123062	0.142497	-0.00781439	0.00181527	-0.113107	-0.036613	0.137145	0.0671105	0.05669	-0.00850785	0.12302
RP11-165M1.1	0.144453	-0.0407216	0.400841	-0.166988	-0.177028	-0.200762	0.232862	-0.0254628	-0.127192	-0.0621103	0.0209316	-0.0188464	-0.18835	0.174704	0.0276105	-0.0849588	0.094533	-0.187046	-0.222393	-0.147499	-0.194569	-0.026071	-0.0321016	0.104828	-0.0126608	-0.000997317
RP11-166B2.3	0.0693234	0.0341324	0.54205	-0.183888	-0.0950948	-0.0682811	0.238163	0.051244	-0.0155952	-0.13933	0.0562362	0.0411666	-0.10609	0.233044	0.0865512	-0.038794	0.044452	-0.110383	-0.106973	-0.124252	-0.0239862	0.0391928	0.0134273	3.38098e-05	0.064843	-0.01296
RP11-166B2.5	0.124719	-0.0964305	0.342849	-0.2507	-0.153175	-0.163703	0.243086	0.0283302	-0.12202	0.0174714	-0.0203253	0.10154	-0.00513526	0.220564	-0.00539543	0.0293351	0.0283989	-0.0485413	-0.146369	-0.188813	-0.212424	-0.00483004	0.0630895	0.129584	0.0248844	0.0549093
RP11-166N17.3	-0.0431708	0.105128	0.316731	-0.0861531	-0.130121	0.0409374	0.168457	0.0638286	0.0256769	-0.115882	0.117522	-0.00673109	-0.0854269	0.153525	0.145425	-0.0485015	0.0395189	-0.0897701	-0.0291256	0.00558497	-0.0481282	-0.107741	0.032518	0.0519259	0.00540859	-0.024136
RP11-166O4.6	0.13266	0.0831325	0.531419	-0.112049	-0.147127	-0.206092	0.25677	0.0566796	-0.110765	-0.0609321	0.121935	0.0618973	-0.165287	0.344203	0.0942907	-0.115043	0.129442	-0.146666	-0.164768	-0.138164	-0.0867758	0.0636599	0.0105136	0.0867429	-0.0761386	-0.113515
RP11-167N4.2	0.139167	-0.0737078	0.268057	-0.0581153	-0.069574	-0.19019	0.0868971	0.153637	-0.158174	-0.00978906	-0.0629625	0.0145906	0.181812	0.327741	0.100558	-0.0233896	0.0897387	-0.100454	-0.187406	-0.128868	-0.0710904	0.0632515	0.0728522	0.0703894	0.0995748	-0.0563004
RP11-167N5.5	0.211883	-0.0264233	0.417943	-0.144535	-0.10748	-0.174748	0.147366	-0.0753559	-0.0946356	-0.0866417	0.0833366	0.0468754	-0.141622	0.22983	0.0712592	-0.080554	0.168995	-0.157884	-0.177275	-0.169086	-0.214488	0.0902084	0.0166669	0.189137	-0.0487785	0.0510309
RP11-167P11.2	0.164736	-0.0477376	0.415303	-0.203049	-0.158218	-0.179245	0.278975	0.0805059	-0.127891	0.0142393	0.0121556	0.0603866	-0.156211	0.227154	0.0573976	-0.0215176	0.0828885	-0.043999	-0.15343	-0.25449	-0.281193	-0.0631628	0.0462875	0.170993	0.034484	0.0666668
RP11-168F9.2	0.0446546	0.0786736	0.408441	-0.0699112	-0.0239731	-0.0329637	0.316791	0.0373839	-0.0185941	-0.143881	0.0391949	0.112516	-0.150735	0.0396733	-0.00513473	-0.0633479	0.0712449	-0.00751284	-0.100491	-0.0388128	-0.000199635	0.0851201	-0.00894261	-0.0308586	-0.088739	-0.0074017
RP11-168O16.1	-0.0960766	0.247875	0.0733389	0.114732	0.0381523	0.404083	0.11693	-0.00865773	0.219788	-0.0724502	0.131572	0.0372684	-0.054141	-0.0438581	0.374072	-0.0691025	-0.0531547	0.0463863	0.218908	0.238069	0.206332	0.171811	0.0170875	-0.094091	-0.0958092	0.037851
RP11-168O16.2	-0.149877	0.158018	0.0265236	0.0109021	0.100013	0.323605	0.0480173	0.00575192	0.232163	-0.068883	0.162081	-0.0171664	-0.0866969	-0.110788	0.339838	-0.0339862	-0.0937035	0.0670836	0.156662	0.239387	0.243055	0.0363525	-0.0152078	-0.119482	-0.0828523	-0.0524512
RP11-169E6.1	0.131119	0.0861693	0.207457	0.0669507	0.102997	0.0251283	-0.125789	-0.11074	-0.0106928	-0.101963	0.054345	0.0691224	-0.126721	0.241389	0.0787885	0.00655273	0.178458	0.316412	0.0681645	-0.0464002	0.0719391	0.183989	0.0281768	-0.024536	-0.0458334	-0.0600906
RP11-169K17.4	0.257807	-0.0939395	0.198443	-0.186617	-0.126184	-0.119564	-0.00792419	-0.0578178	-0.14419	0.0234634	0.0271206	0.0882651	-0.0565578	0.160857	0.0421221	-0.0145848	0.0535035	-0.0532013	-0.142258	-0.194268	-0.156682	-0.0444715	0.112841	0.312116	0.0128342	0.0685776
RP11-16B9.1	0.0576543	-0.0233244	0.335521	-0.00307223	0.0331215	-0.0819854	0.146142	-0.044554	-0.0513522	-0.0690669	-0.0186476	0.0643979	-0.062481	0.102972	0.0961998	0.0525029	0.112996	-0.110313	-0.172303	-0.102888	-0.0242614	0.0296186	-0.0876608	0.0569342	0.000232771	-0.0589802
RP11-16C1.2	0.202357	-0.0675571	0.394366	-0.150324	-0.142662	-0.21447	0.116149	0.00686595	-0.0395892	-0.0954063	-0.0197584	0.138508	-0.0873272	0.209919	0.0535061	-0.0810677	0.122	-0.19296	-0.21402	-0.228757	-0.208653	-0.0146155	0.0341583	0.193191	0.015605	0.0420383
RP11-16C18.3	0.127991	-0.0125001	0.361506	-0.124283	-0.100031	-0.159012	0.0895808	0.0343353	-0.104435	-0.0528152	-0.0159259	0.0858702	-0.117285	0.188942	0.0998095	-0.0551623	0.125339	-0.0896306	-0.136723	-0.180298	-0.0663288	0.086182	-0.0186512	0.112294	0.0214752	0.0404651
RP11-16O9.2	-0.0337368	0.142713	0.329785	0.0213785	0.196696	0.147823	0.118109	0.0122383	0.208348	-0.112424	0.0278791	0.183029	-0.0676335	0.107619	0.106079	0.0430737	-0.0175961	0.0828928	0.0208055	0.00104022	0.142598	0.146822	-0.027825	-0.0977128	-0.0453679	-0.0522115
RP11-16P20.4	0.188999	-0.0979879	0.288361	-0.161038	-0.202533	-0.148034	0.183117	0.0156701	-0.180297	-0.0632133	0.0668282	0.107147	0.0163126	0.301014	0.0717891	-0.10659	0.159003	-0.025971	-0.0757774	-0.258942	-0.125978	0.0177414	0.0940685	0.241268	-0.0797355	0.0252662
RP11-173A16.1	0.145593	-0.0385196	0.160381	-0.15856	-0.0744607	-0.0710668	0.213046	-0.0131592	-0.102491	0.0371476	0.044583	0.317347	0.0252914	0.148025	0.0390932	-0.00498595	0.0206304	-0.0250505	-0.0376331	-0.189465	-0.210971	-0.0686412	0.110003	0.169962	-0.00337725	0.11613
RP11-173P15.10	0.123431	0.132672	0.356659	0.0319748	0.0297399	-0.115586	0.178618	-0.105549	-0.102901	-0.162173	0.165194	0.0747867	-0.161015	0.00994211	0.063952	-0.140144	0.281081	-0.128292	-0.092719	-0.0851118	-0.0545727	0.0671277	0.0240265	0.112823	-0.121148	0.0302367
RP11-174G6.5	0.0124891	0.145081	0.320367	-0.0962397	-0.0957328	-0.0865878	0.234227	0.108574	-0.168735	0.0675191	0.109764	0.0204351	-0.103585	0.273103	0.120923	-0.0225138	0.0330064	0.0162005	-0.0613851	-0.190582	-0.157892	-0.0918742	0.0823689	-0.0524225	-0.0524084	0.0506574
RP11-175O19.4	0.00727976	0.0998386	0.0941054	-0.0574351	-0.0507225	0.00869686	0.311705	0.0382035	-0.162928	0.061142	0.0462655	0.212845	0.0367993	0.0443213	-0.112993	0.089122	0.0396425	-0.0227429	-0.159712	-0.0800014	-0.134667	-0.0741578	-0.00165822	0.171854	-0.0499329	0.125039
RP11-177G23.1	0.0367879	-0.0344522	0.266167	-0.0852978	-0.129255	-0.0213291	0.233359	0.0999361	-0.137466	-0.0584825	0.0349545	0.0913688	-0.0479676	0.186938	0.0482767	-0.120322	-0.0309551	0.0326092	0.0133181	-0.195516	-0.148518	0.0125097	0.372543	0.0738454	0.00873908	0.165487
RP11-178F10.1	0.0809556	0.089131	0.351087	-0.0285957	-0.100236	0.015752	0.162544	0.0618339	-0.0581667	-0.0768103	0.130174	0.0354225	-0.101915	0.118337	0.0463665	-0.0167141	0.0432109	-0.0321592	-0.065099	-0.0781316	-0.000115473	0.010634	0.0343508	0.00324605	-0.0583638	0.0515849
RP11-178H8.7	0.187249	-0.0702217	0.342208	-0.143225	-0.163879	-0.142776	0.280648	-0.0696822	-0.186831	-0.110358	0.0214152	0.081588	-0.0473285	0.355604	0.0807293	-0.0457043	0.108907	-0.111729	-0.122883	-0.192991	-0.174753	-0.0289652	0.0403739	0.207939	-0.0940931	-0.0156985
RP11-178L8.7	-0.0187808	0.068347	0.119906	0.148738	0.0689628	0.0295012	-0.0658319	-0.131621	-0.0318137	-0.143546	0.162929	-0.0578556	-0.229958	0.150983	0.00686399	0.0830243	0.21413	0.18809	-0.0391185	0.0021315	0.0505821	0.363912	-0.028441	-0.198598	-0.0342865	-0.00318561
RP11-179A16.2	-0.0749292	0.195381	0.0123528	0.058264	0.183234	0.383323	-0.0449089	-0.00394801	0.190295	-0.0397804	0.141756	0.0149455	0.0130305	-0.0841325	0.316385	-0.0318149	-0.0226089	0.0981953	0.173498	0.128101	0.221087	0.0506505	0.0145965	-0.0830845	-0.105209	-0.0320002
RP11-180M15.4	-0.0274203	0.239743	0.343438	0.140405	0.11971	0.0154867	0.125887	0.0135917	0.043682	-0.0224298	0.131048	0.105054	-0.121303	0.2464	0.0728336	-0.0200292	0.215186	0.0670442	-0.0664534	0.0587908	0.0537043	0.180402	0.0431163	-0.125535	-0.0524155	0.0623799
RP11-181B11.1	0.0626702	0.0382975	0.376456	-0.0372582	-0.107204	-0.0482911	0.283323	0.0989499	-0.179346	-0.0532636	0.00990776	0.044907	-0.101095	0.132336	0.0774962	-0.109094	0.0179756	-0.134687	-0.0640745	-0.199814	-0.148878	0.0182259	0.237096	0.1099	0.00900579	0.0169603
RP11-181B11.2	-0.0130821	0.0635261	0.386495	-0.0329776	-0.0592921	-0.0317793	0.267462	0.0682687	-0.101951	-0.132149	-0.011859	0.0460813	-0.0227388	0.107985	0.0822621	-0.103993	0.00649979	-0.0786803	-0.0463686	-0.213093	-0.108812	0.0268881	0.221973	0.00264598	-0.000416428	-0.0275323
RP11-181E10.3	0.0935915	-0.141368	0.186881	-0.318148	-0.186668	-0.239172	0.221805	0.0526746	-0.101975	-0.0364229	-0.115661	-0.00395	-0.047564	0.125931	-0.0222146	0.0973295	-0.071592	-0.207254	-0.226068	-0.275782	-0.29049	-0.170884	-0.0796782	0.274944	0.0754764	-0.00773823
RP11-181G12.4	0.135512	0.0525564	0.406866	-0.0621885	-0.0859681	-0.0619927	0.135185	-0.00820014	-0.0131702	-0.145091	0.0617508	-0.0291485	-0.0838945	0.356246	0.0809344	-0.08519	0.142654	-0.0520389	-0.00278414	-0.0637569	0.0592889	0.0593947	0.0331044	-0.00250143	0.0285799	-0.0331509
RP11-181K12.1	0.215088	-0.073205	0.34866	-0.26468	-0.171937	-0.207262	0.218614	0.182385	-0.211139	-0.0236857	0.0286248	0.147173	-0.0278075	0.231287	0.0565303	-0.0662432	0.0399595	-0.11823	-0.176732	-0.260077	-0.256198	-0.0857773	0.179836	0.171017	0.0752683	0.117277
RP11-181K12.2	0.161037	-0.0933148	0.346476	-0.236907	-0.129801	-0.171848	0.228506	0.226226	-0.228278	0.0284922	0.00671165	0.105486	-0.0506387	0.233287	0.0353536	-0.0789436	0.0347484	-0.194044	-0.176703	-0.215291	-0.297205	-0.0560884	0.132529	0.183187	0.135931	0.128391
RP11-181K3.4	0.0777782	-0.0158661	0.251022	-0.27128	-0.222602	-0.116774	0.400111	0.0971121	-0.197283	0.0155246	-0.0472972	0.270362	0.017355	0.269149	0.0494052	-0.0165522	-0.0672884	-0.131484	-0.0796759	-0.254286	-0.237769	-0.068979	0.1248	0.220112	0.0841028	0.116119
RP11-182J1.12	0.156026	-0.0456154	0.180816	-0.310642	-0.124711	-0.245893	0.159261	0.0969847	-0.123846	0.044782	-0.103077	0.0931408	-0.0388897	0.239969	-0.0368655	-0.0301173	-0.0808634	-0.284366	-0.112662	-0.241162	-0.212397	-0.109307	0.0403207	0.136578	0.05576	0.0227888
RP11-182J1.5	0.0431539	0.107153	0.320694	-0.116655	-0.00627681	0.0314522	0.172986	0.0352708	-0.0811948	0.000680558	0.0759422	0.154375	0.0095666	0.173401	0.116137	-0.00775881	0.033262	-0.0718003	0.0407623	-0.0528872	-0.0728429	-0.0232835	0.172794	0.0924725	-0.120823	0.0749892
RP11-182L21.6	-0.0474321	0.0301883	0.130666	0.0808875	-0.0635689	0.0691073	0.00822589	0.0376732	0.024095	-0.0915143	0.0494217	-0.0649613	-0.0416717	0.325217	0.0301193	0.032305	0.0174696	0.12915	0.0187405	-0.0258285	0.0494841	0.0782914	0.0496935	-0.0216035	-0.0369763	0.0707576
RP11-182N22.8	0.0226031	0.0250457	0.224986	0.0063494	0.127649	0.0341167	0.056718	-0.0935214	0.078659	-0.0919454	0.020955	-0.0125181	-0.128964	0.284819	0.077896	0.0856124	0.161989	0.076394	-0.028314	0.0130395	0.0728401	0.30755	-0.0217061	-0.121964	0.0134828	-0.0268172
RP11-182N22.9	0.254202	-0.147576	0.292823	-0.277962	-0.0708033	-0.188758	0.131537	-0.0300458	-0.20866	0.0345653	-0.0301851	0.186541	-0.00800699	0.273006	0.0397183	-0.0787494	0.102388	-0.159826	-0.112116	-0.197546	-0.262018	-0.106364	0.110921	0.347917	-0.0124972	0.0629959
RP11-185E12.2	0.159684	0.0452243	0.409161	-0.0627178	-0.0952348	-0.137778	0.19652	-0.014741	-0.122322	-0.0997837	-0.014671	0.065619	-0.10562	0.178194	0.0880358	-0.161965	0.189999	-0.141936	-0.150539	-0.260765	-0.0671619	-0.0326855	-0.0429502	0.0672258	-0.0173032	-0.0643695
RP11-186B7.7	-0.00617584	0.16878	0.330073	-0.0164683	0.0676506	0.126504	0.0859941	-0.0508131	0.0755997	-0.131489	0.133079	-0.0160411	-0.185971	0.192173	0.119337	0.0410839	0.170695	-0.00727229	-0.0147691	-0.0778446	0.0946814	0.175652	-0.00282067	-0.147523	-0.0168514	0.00335468
RP11-186N15.3	0.108183	0.000997103	0.453686	-0.223391	-0.137472	-0.114008	0.249421	0.0625125	-0.120245	0.00100195	0.0609529	0.132274	-0.0845457	0.27371	0.107582	-0.0980503	0.0308102	-0.0819108	-0.0823055	-0.20971	-0.226772	-0.0220118	0.0992946	0.215049	0.00663894	-0.0231931
RP11-187A9.3	0.0338193	-0.0630601	0.127308	-0.0867249	-0.1488	-0.175711	0.37925	-0.0423532	-0.162375	0.0328968	-0.0397147	0.0607591	-0.0032578	0.0558727	-0.0166117	0.0474276	0.102164	-0.0398769	-0.123079	-0.149841	-0.132344	0.0390157	-0.033873	0.142591	-0.0439171	0.0597423
RP11-188D8.1	0.0645376	0.0125711	0.351995	-0.034561	0.0211517	-0.0806405	0.00922041	-0.0278962	0.0103529	0.0267913	0.0922868	0.111818	-0.11712	0.196227	0.0866632	-0.00686803	0.139925	0.0306876	-0.0149949	-0.0507929	0.0216748	0.100253	0.0230598	-0.0330233	0.00659337	-0.0646547
RP11-188P20.3	0.0851977	0.0597619	0.39334	-0.0331219	-0.0128703	-0.205692	0.24188	-0.0217463	-0.0975729	-0.0849637	0.0816169	0.0416052	-0.250818	0.0906077	0.00529468	-0.0941772	0.218973	-0.18	-0.174986	-0.162467	-0.122561	-0.0128636	-0.0155986	0.056263	-0.0373081	0.0847911
RP11-18H7.1	0.0102451	0.103595	0.390082	0.0189899	-0.0736407	0.0811826	0.181432	-0.00150579	-0.0103492	-0.04661	0.160519	0.160102	-0.0494529	0.312139	0.185301	-0.136041	0.0176774	0.145938	0.111176	-0.0594668	0.1381	0.0397869	0.130453	-0.00384556	-0.08793	0.0723552
RP11-190A12.8	0.102235	-0.00359597	0.440662	-0.0789566	-0.138072	-0.15849	0.126161	0.013553	-0.0711651	-0.021821	0.0972228	-0.0212676	-0.127294	0.384302	0.0668719	-0.203088	0.210604	-0.125726	-0.0805098	-0.155755	-0.0884045	-0.0183698	0.0615808	0.0877407	-0.022967	-0.0178363
RP11-190C22.8	-0.0136504	0.143181	0.325668	0.0788172	0.0962707	0.0474148	-0.0159877	-0.0404869	0.093736	-0.136168	0.243683	-0.012323	-0.146008	0.183777	0.108847	-0.0648875	0.252365	0.0728101	0.0140834	0.00654247	0.199719	0.16361	-0.00333988	-0.16004	-0.0426689	-0.153766
RP11-191L17.1	-0.076418	0.196968	0.175594	0.221299	0.125462	0.189663	-0.0390018	-0.0568941	0.0232173	-0.189106	0.193711	-0.108277	-0.154626	0.206819	0.0767182	0.0668322	0.257139	0.0554391	0.064088	0.11667	0.1881	0.309903	0.0318317	-0.218287	-0.0150722	-0.0232583
RP11-192P3.4	-0.000406269	0.047657	0.351982	-0.0814018	-0.0969872	-0.0297005	0.243777	0.0141824	0.0308722	-0.135053	0.0457571	-0.037027	-0.153619	0.06679	0.0583788	-0.100553	0.0174149	-0.1318	-0.146559	-0.106314	-0.0910179	-0.129875	0.0292738	0.0863629	-0.0102828	-0.0401614
RP11-194N12.2	-0.0354157	0.104606	0.428323	-0.107131	-0.176491	-0.0924982	0.373297	0.0284948	-0.0509241	-0.144988	0.0424541	0.0203473	-0.0986814	0.080332	0.0781767	-0.00267413	0.0301445	-0.116331	-0.137452	-0.150667	-0.0638908	-0.0970733	-0.0694785	0.07806	-0.0698243	-0.078111
RP11-195B17.1	0.180973	0.0614175	0.354519	-0.112363	-0.120265	0.0405314	0.271326	0.160292	-0.210762	-0.094659	0.146916	0.116937	-0.157842	0.17986	0.0583031	-0.0714854	0.0850511	-0.0961822	0.0299555	-0.127706	-0.171257	-0.0471237	0.0938368	0.123709	-0.00902334	0.173447
RP11-196B3.1	0.0771748	-0.145183	0.106316	-0.178122	-0.120943	-0.194191	0.067193	-0.0475167	-0.101674	-0.0064408	-0.123915	0.0707535	-0.0371468	0.0517647	-0.00290822	-0.0154058	0.00386324	-0.117776	-0.170375	-0.200989	-0.198625	-0.145872	-0.0363591	0.348847	0.052593	0.061526
RP11-196G11.2	0.18466	-0.0892709	0.40694	-0.142741	-0.0877839	-0.175926	0.172137	0.0444176	-0.175886	-0.0815141	0.0257395	0.0377731	-0.14879	0.245898	0.0707504	-0.163108	0.17184	-0.147593	-0.112906	-0.207137	-0.152829	0.00831629	0.09718	0.120551	0.0530307	-0.0279778
RP11-196G11.4	0.196281	-0.160273	0.176697	-0.142978	-0.13069	-0.0661403	-0.034893	0.0966837	-0.217958	0.106457	-0.0642099	0.11732	0.0883077	0.316917	0.170883	-0.0635565	-0.0860607	0.00189873	0.024626	-0.205769	-0.186223	-0.00791381	0.152021	0.228124	0.00805674	0.101651
RP11-196G11.5	0.00050059	0.156928	0.456091	0.119033	-0.147436	0.0887959	0.269936	-0.0271454	0.0320407	-0.339515	0.169022	-0.0806919	-0.161134	0.211505	0.11425	-0.0897229	0.172996	0.0699359	-0.00739348	-0.0553789	0.175195	0.204835	0.0684019	-0.197633	-0.0258326	-0.0613482
RP11-196G11.6	0.151701	-0.034016	0.359203	-0.147543	-0.125129	-0.097418	0.238465	-0.0415187	-0.170738	-0.135162	-0.0229284	-0.000489844	-0.109592	0.203412	-0.000766068	-0.0816195	0.068557	-0.172697	-0.158626	-0.162514	-0.147204	-0.05094	-0.0114366	0.106945	0.00877686	0.117972
RP11-197N18.2	0.227401	-0.0328673	0.361092	-0.137121	-0.0759501	-0.128055	0.0589512	0.0112319	-0.125077	0.0412495	0.206003	0.118167	-0.019659	0.141506	0.161054	-0.139579	0.148821	-0.157107	-0.0441346	-0.178785	-0.232227	-0.026843	0.134617	0.211131	-0.101173	0.111945
RP11-197N18.7	0.222032	-0.069613	0.286545	-0.179632	-0.149219	-0.192769	0.200654	0.0127749	-0.188128	0.0440832	-0.0177484	0.133145	-0.0050294	0.183688	0.0621223	0.00689994	0.0944128	-0.0854411	-0.165328	-0.257354	-0.236001	-0.12345	0.0746369	0.301086	0.00788637	0.0860956
RP11-197N18.8	0.168837	-0.0328202	0.390011	-0.217074	-0.189258	-0.215429	0.268254	0.0268355	-0.149895	-0.0161275	-0.00151341	0.0885797	-0.047557	0.178986	0.0516641	-0.0109132	0.11271	-0.183719	-0.218666	-0.246968	-0.181515	-0.0661543	0.00194565	0.199781	0.061121	0.0527163
RP11-197P3.5	0.0117558	0.0960277	0.421129	-0.0830167	-0.0374843	-0.0726927	0.262087	0.0371732	-0.0928024	-0.173776	0.0269477	0.0812833	-0.193295	0.132292	-0.00555955	-0.0184953	0.0932115	-0.0622787	-0.182104	-0.19475	0.0337303	0.117999	-0.0633876	-0.11722	0.0302469	-0.0536676
RP11-199F11.2	0.104422	0.0925154	0.33764	0.0471477	0.0573598	0.0734745	0.0779642	0.0249251	0.0583087	-0.126447	0.247495	0.128722	-0.165191	0.318047	0.144564	-0.0181745	0.218705	0.0390298	0.0260575	-0.0679356	0.0962326	0.177156	0.0544777	-0.0690277	-0.0992781	0.0676105
RP11-1C1.6	0.133752	0.0369672	0.0920516	-0.020806	0.0970119	-0.066079	-0.0462255	-0.0538848	-0.0725035	-0.03844	-0.0176277	0.032609	-0.0695743	0.034715	0.0499185	-0.0159633	0.332826	-0.0742	-0.0104174	-0.0130243	-0.0108821	0.129106	-0.0119104	0.0144198	-0.0836722	0.028511
RP11-1E4.1	0.143921	0.119726	0.405159	0.0260724	-0.0234662	-0.0864145	0.125068	0.05881	-0.164008	-0.0106622	0.121871	-0.00619897	0.00706542	0.313077	0.127841	-0.0831663	0.138918	0.0213691	-0.00842706	-0.0651705	-0.0797247	0.0644859	0.0657864	0.040199	0.00855038	0.161312
RP11-200K12.2	0.0900556	-0.0990852	0.329631	-0.164533	-0.061937	-0.0625804	0.0459762	-0.00783038	-0.0787347	-0.0241796	0.0870487	0.0651927	0.0192431	0.194844	0.102501	-0.0660223	0.0231669	-0.1416	-0.0483144	-0.15087	-0.0941936	-0.0635301	0.0699473	0.138838	0.059731	-0.0312851
RP11-202G11.2	0.0573608	0.0810605	0.11714	0.0568816	-0.0030238	0.0463346	0.116407	-0.0331501	0.0443456	-0.0878146	0.047262	-0.0258233	0.0264266	-0.0035598	-0.039134	-0.0439111	0.0817417	0.0806131	0.0234245	-0.0622128	-0.0318641	0.022644	0.328858	-0.0165326	-0.0212243	0.0633848
RP11-203B9.4	-0.0401673	0.126051	0.310224	-0.0516555	-0.110808	0.0214311	0.365808	0.000428512	0.0234411	-0.147624	0.0630916	0.15899	-0.106437	0.152698	-0.0246792	-0.0080112	0.00352591	-0.0857893	-0.100981	-0.0616296	-0.0316927	0.0657454	0.14642	0.0135722	0.03366	0.0715794
RP11-203M5.7	0.0436717	0.0434439	0.335637	-0.0385129	-0.14534	-0.0149817	0.11914	0.121553	-0.0333988	0.00974707	0.00445867	0.0487259	0.0398498	0.197105	0.584952	-0.0186299	-0.0488502	-0.0322434	0.0483117	-0.0548527	-0.0530127	0.00496718	0.148174	0.121503	-0.0647775	-0.00415048
RP11-204L24.2	-0.153198	0.20951	0.041116	0.0149827	0.0505659	0.344898	0.0540264	0.00762423	0.253906	-0.104409	0.0885396	0.0189214	-0.0510798	0.0158745	0.41399	-0.00387669	-0.0549612	0.0494176	0.227237	0.225334	0.208156	0.0896156	0.0842735	-0.0823408	-0.0559436	-0.0199569
RP11-207C16.4	0.0269521	0.0216107	0.320892	-0.0661436	-0.00793039	-0.0972083	0.222927	0.011934	0.0629736	-0.118184	0.0543179	0.0762215	-0.104561	0.170482	-0.000275195	-0.10338	0.116898	-0.0525362	-0.00665324	-0.0527247	-0.00738233	0.0207014	0.0100561	-2.06791e-05	0.00744325	-0.0226957
RP11-20I23.10	0.0921663	0.0248701	0.338495	-0.15345	-0.0767985	-0.0369889	0.284704	-0.00122286	-0.104071	-0.122687	0.072888	0.0437116	-0.116721	0.168513	0.00919596	-0.0786857	0.0338185	-0.0603707	-0.0385221	-0.185541	-0.155497	-0.094134	-0.0224587	0.0735207	0.0561388	-0.00645227
RP11-20I23.2	0.242206	-0.188715	0.241673	-0.327443	-0.0836697	-0.231003	0.0410655	0.0296958	-0.14698	0.0824986	0.0105987	0.127524	-0.0176417	0.322259	0.0535983	-0.0671244	-0.00179859	-0.143774	-0.154371	-0.188584	-0.376346	-0.194791	0.0476039	0.307055	0.0281305	0.108333
RP11-20I23.5	0.212585	-0.163692	0.211525	-0.215647	-0.108142	-0.192443	0.12734	0.0374866	-0.156027	0.0591061	0.0191777	0.142689	-0.0251224	0.217014	0.0464264	-0.0194482	0.0294418	-0.0933741	-0.134308	-0.200243	-0.345939	-0.130745	0.148755	0.284165	-0.0170689	0.121926
RP11-212I21.3	-0.0200489	-0.206189	-0.185384	-0.245362	-0.201547	-0.206579	0.0680318	0.0476443	-0.00117203	-0.00672548	-0.203216	-0.0404046	0.0430176	-0.0137213	-0.128075	-0.00235094	-0.154624	-0.085245	-0.134001	-0.152813	-0.272862	-0.281773	-0.0226412	0.349974	0.00101297	0.0547803
RP11-214K3.19	0.0182608	0.189124	0.535023	-0.0232221	-0.144131	-0.125577	0.39168	0.081736	-0.109386	-0.163116	0.14841	0.0280906	-0.180921	0.208707	0.0345278	-0.150896	0.204912	-0.138058	-0.205987	-0.183067	-0.0556152	-0.0263946	0.0793556	0.00191627	-0.0139641	0.122607
RP11-214K3.20	0.046107	0.149704	0.408335	-0.105416	-0.134172	-0.0167688	0.39211	0.0804878	-0.125741	-0.0910842	0.0368274	0.188517	-0.077977	0.206662	0.0737992	-0.071776	0.0180259	-0.0531838	-0.045745	-0.159718	-0.0231098	-0.0280045	0.154921	0.0751316	-0.020134	0.124405
RP11-214K3.21	0.0470602	0.0774482	0.333226	-0.0425215	-0.090829	0.00254558	0.288545	-0.00801761	-0.102091	-0.0989026	0.132352	0.303015	-0.0512572	0.149779	0.143159	-0.148876	0.105802	-0.0221078	-0.0164483	-0.139278	-0.0651453	0.0180012	0.171461	0.0926002	-0.112266	0.209776
RP11-214K3.22	0.141856	0.060326	0.320871	-0.128287	-0.13245	-0.0623729	0.355214	0.00612639	-0.152623	-0.0881849	0.0753298	0.275103	0.0145558	0.100513	0.0702712	-0.0973483	0.126936	-0.090451	-0.0682069	-0.161334	-0.172466	-0.05812	0.151323	0.229235	-0.110212	0.217905
RP11-214K3.23	0.0819277	0.0122331	0.348882	-0.158352	-0.135511	-0.076181	0.426476	0.0773088	-0.173408	-0.0148869	0.0537304	0.378214	0.00353435	0.182524	0.107679	-0.0486705	0.0717489	-0.0331579	-0.0729774	-0.212851	-0.188538	-0.0146895	0.172548	0.202441	-0.0581218	0.186985
RP11-214N9.1	-0.000486023	0.154157	0.189972	0.160599	0.0615322	0.39258	-0.0273714	-0.0204951	0.0495487	-0.134433	0.195542	0.0072222	-0.117044	0.243581	0.100041	0.0149412	0.117626	0.094701	0.121635	0.0612987	0.100237	0.30777	0.0703423	-0.128023	-0.0349074	0.0605313
RP11-216B9.9	0.200792	-0.125585	0.371835	-0.269265	-0.136522	-0.203995	0.218095	0.0209895	-0.154502	-0.000344051	-0.0634802	0.137002	-0.0777546	0.279186	0.0624029	-0.0901598	0.0449675	-0.214423	-0.165897	-0.31082	-0.310519	0.00963718	0.0900503	0.270479	0.0421262	0.0700059
RP11-218F10.3	0.0778795	0.0964039	0.346629	-0.0485734	-0.0664414	-0.103572	0.182806	0.163651	0.0223495	-0.12625	0.0723706	0.0332716	-0.0731821	0.147433	0.0279831	-0.126423	0.034278	-0.019596	-0.0889075	-0.153592	0.00961877	0.159176	0.0237928	-0.0779067	-0.0341702	-0.0157307
RP11-219B4.7	0.222537	-0.0504397	0.397938	0.00415329	-0.0998435	-0.075667	0.081029	0.0521368	-0.121596	-0.048718	0.08398	0.0561471	0.20122	0.400245	0.202961	-0.0664264	0.0926733	0.0730216	-0.0578021	-0.218737	-0.0502712	0.0895784	0.146581	0.0187382	0.0528065	0.0366494
RP11-219D15.3	0.0616452	0.0348457	0.286721	-0.0130177	-0.0842065	-0.108102	0.309847	0.0442714	-0.185283	-0.214725	-0.0717286	0.0772194	-0.110683	0.00370664	-0.0248055	-0.170392	0.0883059	-0.141861	-0.121842	-0.0836515	0.0636654	0.0315623	-0.00993523	-0.00129974	-0.0445566	-0.0129074
RP11-21A7A.2	-0.0364761	0.178859	0.0616459	0.115022	-0.0620287	0.184814	0.115326	-0.0719768	0.0931145	-0.0635431	0.0877527	0.0320393	-0.0862296	-0.0878422	0.0940537	-0.0537501	0.028894	0.0690361	0.0836081	0.138054	-0.0165594	-0.0350652	0.331453	0.0210484	-0.0769536	0.0770317
RP11-21K12.2	0.143248	-0.081939	0.300791	-0.261874	-0.11476	-0.206069	0.220186	0.0524692	-0.186674	0.0419854	0.0783003	0.175727	-0.0240422	0.221039	0.10567	-0.0610249	0.0820534	-0.07954	-0.121326	-0.221621	-0.291636	-0.131631	0.149633	0.249163	-0.0347123	0.158936
RP11-223P11.3	0.147345	0.0620092	0.369871	-0.116378	-0.127173	-0.138984	0.326259	-0.00186334	-0.141616	0.00264419	0.0215739	0.194397	-0.0388968	0.215288	0.0761262	0.0405826	0.117799	-0.153829	-0.193118	-0.238178	-0.197904	-0.0636719	0.0240155	0.202414	-0.0466375	0.05357
RP11-226L15.5	0.00435986	0.194935	0.103236	0.138306	-0.161892	0.127357	0.323235	0.049687	-0.209338	-0.00132134	0.0854826	-0.0246701	0.00355716	0.114735	-0.0538724	-0.023281	0.0763782	0.0235568	0.0691565	-0.046321	-0.0897433	-0.0600204	0.13358	0.103987	-0.077314	0.12386
RP11-226M10.3	0.0470073	0.0983906	0.426228	-0.127595	-0.118169	-0.0494346	0.393221	0.117619	-0.0688618	-0.0491338	0.0202025	0.0961782	-0.10485	0.140731	0.155099	-0.0279282	-0.000441028	-0.158364	-0.0907543	-0.222855	-0.128047	0.0715682	0.111701	0.0403236	-0.00871909	0.0357066
RP11-227G15.10	-0.0128539	0.114249	0.30271	-0.125522	-0.108706	-0.0337809	0.290384	0.108375	0.104445	-0.102856	-0.0674504	-0.0433883	-0.132139	0.0953251	0.120703	-0.17769	0.0278981	-0.112454	-0.0866622	-0.0898216	0.0738433	-0.0288092	-0.0255794	-0.0708709	0.0254155	-0.0616176
RP11-228B15.4	0.167078	-0.0994833	0.321407	-0.223636	-0.177406	-0.260336	0.197488	0.00509324	-0.1986	0.0256946	0.0147264	0.0280669	-0.142268	0.318459	0.0944517	-0.111581	0.151953	-0.125237	-0.14359	-0.252591	-0.239592	-0.0047441	0.110475	0.20673	-0.0248389	0.040234
RP11-229D13.3	0.248143	-0.057678	0.379983	-0.190768	-0.180331	-0.219027	0.196604	0.00290025	-0.224297	0.0634546	0.196747	0.113246	-0.00958092	0.302929	0.0876891	-0.0334767	0.107642	-0.134085	-0.158427	-0.245711	-0.292039	-0.0876539	0.125303	0.290307	-0.029357	0.116949
RP11-229P13.25	0.145859	-0.0144329	0.321011	-0.148721	0.0414038	0.0161668	0.153424	0.0176704	-0.000334019	-0.012426	0.0740495	0.134012	-0.0349028	0.11249	0.0302453	0.0165834	0.122867	-0.0535001	-0.0454571	-0.108146	-0.133501	0.010114	0.104419	0.194973	0.0151419	0.055169
RP11-22A3.1	0.122272	-0.00174792	0.301887	-0.0529507	0.00768098	-0.0505789	0.111079	0.0670434	-0.0656554	-0.0256744	0.0323461	0.117341	-0.0109978	0.0827299	0.137233	-0.036405	0.0390624	-0.0762405	-0.0652726	-0.0409536	0.00424062	0.0202425	0.0452362	0.0491999	-0.0261601	0.0664799
RP11-22C11.2	0.14376	0.0337633	0.279435	0.128822	0.0623317	-0.0657296	0.0659088	0.0199314	-0.117887	-0.0510156	-0.0566753	-0.0816194	0.269799	0.317084	0.0962737	0.0661015	0.114553	0.0755566	-0.11897	-0.129888	0.0689022	0.179559	0.0146552	-0.0683337	-0.03791	0.0450577
RP11-22L13.1	0.000916064	-0.0157486	0.0384152	-0.00919705	0.0202422	0.049243	0.0948005	-0.00896954	-0.0125678	-0.0811348	0.021728	0.0707708	-0.0401478	0.00893673	-0.0517554	0.0675688	-0.00139183	0.0970416	0.00794049	-0.0379251	-0.116707	-0.136317	0.366141	0.101844	-0.0515825	0.0539228
RP11-22P6.2	0.232377	0.0265768	0.525298	-0.0933819	-0.11412	0.000797416	0.249659	0.0914621	-0.182681	-0.00347204	0.0655393	0.103405	-0.0394035	0.370327	0.154007	0.0101346	0.0961413	-0.023122	-0.0769388	-0.186804	-0.123182	0.115537	0.130169	0.115099	0.00791178	0.165603
RP11-230F18.5	0.15835	-0.062555	0.298271	-0.157621	-0.184436	-0.0818949	0.369528	-0.00238242	-0.183933	-0.138164	0.0389051	0.0840798	-0.0127295	0.156648	0.0612068	-0.12219	0.0458194	-0.0787738	-0.0930735	-0.229681	-0.206604	-0.0317519	0.103079	0.177016	-0.118048	0.0444953
RP11-230F18.6	0.111841	-0.0213812	0.329869	-0.154608	-0.144819	-0.14487	0.332251	0.0495824	-0.129627	-0.00351004	0.018534	0.127468	-0.125496	0.125574	0.0375087	-0.105403	0.12155	-0.0698041	-0.146222	-0.214419	-0.202489	0.00534161	0.122485	0.242797	-0.0753286	0.121681
RP11-231I16.1	0.168616	-0.0922774	0.330013	-0.261226	-0.218166	-0.202119	0.278177	0.0319288	-0.223877	-0.0446012	0.0295507	0.0992665	-0.0598299	0.189319	0.0304339	-0.10842	0.0539727	-0.201968	-0.114415	-0.27154	-0.236787	-0.150104	0.0481764	0.227925	0.071999	0.0788993
RP11-231L11.3	0.108665	0.0172472	0.425743	-0.212553	-0.108171	-0.0549986	0.482541	0.0441302	-0.144247	-0.0789476	-0.0169653	0.276618	-0.00912806	0.243165	0.0652153	-0.0126401	0.0959213	-0.0585045	-0.103745	-0.26741	-0.0887511	-0.0233472	0.0250866	0.136698	-0.0637256	-0.00522155
RP11-231N3.1	0.00993172	-0.0595131	-0.0766987	-0.0496207	-0.014074	-0.0381021	-0.0464812	-0.00133496	0.0739003	-0.013529	-0.0483794	-0.078545	-0.00968058	-0.101217	-0.0505822	-0.0122573	0.0214985	-0.0902614	-0.0501166	0.0109259	-0.0384257	0.0419374	-0.0305275	-0.0704234	0.345782	-0.0740981
RP11-234G16.5	0.0447903	0.0385722	0.372971	-0.0578878	-0.125996	-0.0782222	0.227975	-0.0402672	-0.109874	-0.158133	0.0141745	-0.0462018	-0.159481	0.167686	0.0443049	0.00378171	0.161737	-0.083088	-0.0784343	-0.159892	-0.074705	0.0434357	0.0660659	0.0320911	0.0202084	-0.0407891
RP11-234K24.3	0.342023	-0.0540195	0.313626	-0.133048	-0.20283	-0.286166	0.204388	-0.0793101	-0.26327	0.0810873	-0.0277866	0.0336955	-0.0344301	0.306953	0.0377112	-0.101738	0.167283	-0.177402	-0.172131	-0.259471	-0.262876	-0.026367	0.0291098	0.299546	-0.0841173	0.033183
RP11-234K24.6	0.141265	-0.0366866	0.151331	0.00362529	-0.244368	-0.181908	0.310646	-0.0780982	-0.219955	-0.0578623	-0.0127308	-0.0987723	-0.0727671	0.0643639	-0.0292072	-0.0345407	0.161182	-0.153727	-0.142021	-0.176858	-0.135138	-0.00180752	-0.0555647	0.031589	-0.0745932	-0.0806339
RP11-235E17.4	0.0840861	0.0533825	0.445734	-0.100893	-0.0660236	-0.0849886	0.252865	0.143099	-0.0960785	-0.0569772	0.0353108	0.173504	-0.0299979	0.190032	0.0634683	-0.0296974	0.0702054	-0.106072	-0.11401	-0.147025	-0.0353406	-0.0605022	0.0617318	0.0963688	-0.0331654	0.0930669
RP11-235E17.6	0.231367	-0.0680694	0.423262	-0.172951	-0.0623747	-0.159117	0.189907	-0.0216874	-0.1128	-0.0366122	0.0569532	0.182667	-0.112159	0.32792	0.129837	-0.0408068	0.242533	-0.149967	-0.135693	-0.216661	-0.155251	0.00984816	0.0407119	0.19998	-0.039752	0.0631519
RP11-237D3.1	-0.0448721	0.00646125	0.0601459	-0.0440484	0.0162936	-0.0105002	0.026867	0.117279	-0.0338678	0.0525361	-0.000989505	-0.00133084	-0.0371801	0.021497	0.0167555	0.0200042	0.0263945	-0.0730987	-0.0094825	-0.0833913	-0.0974784	0.0248153	0.32664	0.0225728	0.0653673	-0.0439171
RP11-239A17.1	-0.0865971	0.329786	0.0752997	0.0952105	-0.00908915	0.0777138	0.171184	0.04565	0.00306359	-0.0179004	0.0666607	0.0299152	-0.0820309	0.0111908	-0.0624226	-0.0632965	-0.00537675	-0.022657	-0.0289426	0.0730947	0.0375214	-0.0747259	0.0292235	-0.0797854	0.00471104	0.0569994
RP11-239L20.6	0.0685774	0.0945673	0.461764	-0.00380198	-0.154685	-0.0175545	0.234689	-0.0204498	-0.0603824	-0.141234	0.16365	0.0865895	-0.0411857	0.254875	0.0972396	-0.132886	0.133009	0.0697834	0.0283692	-0.0932901	0.0808924	0.091778	0.120915	-0.0469949	-0.0803309	-0.0227865
RP11-23I7.1	0.0928284	-0.000545912	0.251371	-0.130222	-0.196596	-0.117226	0.322562	0.113723	-0.161333	-0.0323402	0.0374633	0.212858	0.015609	0.112545	0.0623761	-0.075117	0.0142317	-0.118144	-0.170329	-0.234092	-0.231085	-0.119173	0.11224	0.126621	0.0356734	0.215579
RP11-23N2.4	0.155291	-0.124409	0.187969	-0.290162	-0.102989	-0.130752	0.221528	0.0848568	-0.246012	0.0965985	0.0106391	0.329249	0.109621	0.280647	0.119395	0.0176839	-0.0574207	-0.0310339	-0.0362327	-0.261912	-0.229023	-0.108853	0.0338147	0.301816	-0.0218478	0.0208822
RP11-240D10.4	0.0480608	-0.0286904	0.397356	-0.179954	-0.187757	-0.158583	0.299736	0.0699541	-0.0818635	-0.101981	0.0642104	0.0564587	-0.161647	0.234004	0.0169527	-0.195944	0.0461731	-0.138518	-0.109293	-0.212273	-0.135879	-0.0890601	0.0243002	0.184644	-0.016633	-0.0152525
RP11-240G22.5	0.11053	-0.0279121	0.234584	-0.196653	-0.134925	-0.0863727	0.339627	0.0701511	-0.132013	0.00721294	0.0485288	0.344729	0.0270305	0.0948927	0.115056	-0.0128334	-0.00331945	-0.103681	-0.0272231	-0.17512	-0.175962	-0.131644	0.145176	0.239516	-0.0443235	0.186198
RP11-242C19.2	-0.0400439	-0.0200888	0.315687	-0.127464	0.00252744	-0.159676	0.121075	0.143014	0.00505576	-0.131278	-0.00865758	0.0193675	-0.116862	0.108734	0.00155973	-0.0361033	0.0474285	-0.114176	-0.1652	-0.122088	-0.0750717	0.0082747	-0.0850738	-0.020134	0.108064	-0.0868576
RP11-243J16.7	0.193925	-0.205608	0.15388	-0.238163	-0.164936	-0.208635	0.221972	0.115931	-0.212953	0.0106426	-0.095225	0.172703	0.107035	0.195403	-0.0237485	-0.0530317	0.0417796	-0.10126	-0.118385	-0.221048	-0.249562	-0.177855	0.105358	0.349574	0.0444111	0.112075
RP11-244H3.1	0.173056	-0.121131	0.305051	-0.234643	-0.151042	-0.165339	0.112369	0.0364191	-0.0661225	-0.0133073	0.0816306	0.0772612	-0.0200329	0.10493	0.0266575	-0.104901	0.096919	-0.135126	-0.127411	-0.183086	-0.217168	-0.0522898	0.0148156	0.195976	0.0118324	0.00425891
RP11-244N9.6	0.215884	-0.0893838	0.360462	-0.184165	-0.160807	-0.217614	0.0769415	0.109444	-0.213208	-0.0286539	-0.0203497	0.00772497	-0.0152214	0.26943	0.0651595	-0.0728573	0.0854263	-0.286047	-0.230345	-0.229923	-0.183009	0.0127863	-0.0131157	0.10397	0.0355517	0.0499194
RP11-245C17.2	0.0513357	0.0677145	0.461554	-0.0653654	0.00136509	-0.00707738	0.241912	-0.00212261	-0.0535666	-0.185981	-0.0117986	0.0518023	-0.0515655	0.199702	0.0457345	0.0182342	0.0960446	-0.0806251	-0.0908938	-0.0856423	0.013485	0.0636895	-0.0480083	-0.00618149	-0.00266731	-0.135521
RP11-245J9.6	0.14761	-0.0172397	0.315087	-0.0641685	-0.114312	-0.170418	0.0598631	-0.0811797	0.027776	-0.073102	0.0718899	0.0729752	-0.235126	0.123776	0.0291935	-0.182463	0.187182	-0.131525	-0.145298	-0.120167	-0.0498322	0.0336061	-0.0752642	0.0908478	-0.00997641	-0.149622
RP11-246E12.2	0.12423	0.0551959	0.338314	-0.00910954	-0.0189798	-0.185789	0.141351	0.0400812	-0.128831	-0.00257137	0.0017232	-0.0105231	-0.0939976	0.188718	0.0161944	-0.0235476	0.129623	-0.114064	-0.144849	-0.134779	-0.0386244	0.193837	0.0055895	0.0158366	0.0920905	0.0028025
RP11-247I13.11	0.137684	0.0533058	0.370867	-0.0837068	-0.157726	-0.131208	0.258214	-0.0107113	0.0324362	-0.0901957	0.0620306	0.0395794	-0.143411	0.33288	0.0559392	-0.0918576	0.143527	-0.0869401	-0.0321639	-0.199947	-0.0143006	0.0435115	0.00853183	0.0404265	-0.0269715	-0.0411389
RP11-248J18.3	0.053266	-0.133072	0.266357	-0.104507	-0.0743701	-0.189968	0.276777	-0.0658972	-0.0479339	-0.0836316	-0.0679426	-0.0697929	-0.183248	0.0703477	-0.0815639	0.131194	0.100766	-0.14932	-0.311149	-0.177534	-0.124976	0.0866664	-0.134063	0.0786891	0.0655385	-0.129495
RP11-24M17.4	0.207908	-0.0266971	0.357461	-0.0619989	-0.0484077	-0.00624035	0.00631781	0.0848461	-0.0946599	-0.022685	0.0573098	0.0781268	0.093075	0.215818	0.154311	-0.145229	0.090376	-0.0527834	-0.0133716	-0.115232	-0.0353814	0.0688167	0.15807	0.130358	-0.0372116	0.0364235
RP11-250B2.3	0.00587838	0.0458492	0.330548	-0.0527906	-0.0548007	-0.0487575	0.242271	0.0642739	0.159723	-0.088749	-0.00677972	0.118128	-0.152283	0.207758	0.104517	-0.0543583	0.0671967	-0.0909164	-0.00304942	-0.0947123	-0.031482	0.0399139	0.146681	0.0418273	0.0291897	-0.0867021
RP11-250B2.5	0.0230175	0.0204717	0.321179	-0.0800783	-0.0707189	-0.0184841	0.29108	0.091527	0.0762535	-0.117694	0.0865156	0.126109	-0.182359	0.122017	0.11369	-0.0678726	0.0579346	-0.0415259	0.057325	-0.145256	-0.065595	0.00941414	0.19118	0.047828	-0.00258655	0.00183636
RP11-250B2.6	-0.121202	0.236706	0.165754	0.154188	0.0368662	0.105553	0.116448	0.0557866	0.301622	-0.150579	0.016663	-0.0142954	-0.140779	-0.00541374	0.100555	0.0535668	0.0195113	0.0484007	0.0534228	0.155974	0.266544	0.107947	0.029053	-0.176915	-0.0507221	-0.165811
RP11-251G23.5	0.103373	0.0870982	0.233917	-0.0846375	-0.101598	-0.0336642	0.305101	0.0153206	-0.143516	-0.0446882	0.247712	0.0914632	-0.114453	0.0563653	0.0395382	-0.0705631	0.13432	-0.0731792	-0.115419	-0.137335	-0.149097	0.0709045	0.0500539	0.173821	-0.161752	-0.0318461
RP11-252I13.2	-0.0758881	0.103666	-0.0076358	0.061599	0.0761098	0.441493	0.013824	-0.0122562	0.119316	-0.0279216	0.106951	-0.0404154	-0.0795289	-0.11632	0.233971	-0.0128624	-0.0667309	0.0876803	0.261527	0.0987572	0.102666	0.0167837	0.243536	-0.0877255	-0.0309615	0.0434358
RP11-253E3.3	0.0256539	0.184252	0.0246528	-0.0234445	-0.0971142	-0.00900883	0.326896	-0.0047475	-0.0619337	-0.00161961	0.164204	0.166159	-0.0868532	0.0369204	-0.0433406	-0.132035	0.105033	-0.00919531	-0.00292981	-0.0315526	-0.110399	-0.17995	0.0464675	0.0979209	-0.0813808	0.292678
RP11-253I19.3	0.0623437	0.0892055	0.263807	-0.168344	-0.148751	-0.0897958	0.355519	0.0537983	-0.12866	-0.0390269	0.100248	0.0749129	-0.126369	0.180048	-0.00887123	-0.0478565	0.0151492	-0.0985653	-0.0986209	-0.23046	-0.196405	-0.0934286	0.100701	0.102655	-0.00275944	0.0913992
RP11-254F7.4	-0.00956544	0.173171	0.119186	0.145975	0.128056	0.283483	-0.0654023	-0.0191062	0.0276008	-0.049354	0.12168	0.041769	-0.118517	0.286774	0.0550211	0.0770313	0.159028	0.106536	0.0654813	0.068819	0.126151	0.306439	0.00518121	-0.0857747	-0.0762732	0.0120432
RP11-255E6.6	-1.17041e-05	0.146828	0.184261	0.202115	0.0662992	0.0925522	-0.0508053	-0.0896024	-0.0208783	-0.186555	0.0840735	-0.0353834	-0.1907	0.242034	0.0333785	-0.129057	0.176182	0.0549771	-0.0343153	0.0603476	0.132732	0.317869	0.0167613	-0.141344	0.0173831	0.0483746
RP11-255I10.2	-0.0989911	0.140902	-0.0424552	0.0330476	0.0353541	0.238253	-0.0251374	0.0385123	0.258801	-0.0299935	0.00676073	-0.0434311	-0.0336473	-0.115511	0.307492	-0.0140201	-0.0345183	0.0339885	0.166789	0.206598	0.227788	0.0315353	0.0669332	-0.112852	0.014617	-0.0527103
RP11-256I23.1	0.0256815	0.0874396	0.307416	-0.0795368	-0.117269	-0.0595786	0.250611	-0.0365747	-0.102639	-0.112439	0.159808	0.0847898	-0.0923599	0.123123	0.0150357	-0.074369	0.111512	-0.0381341	-0.041844	-0.061413	-0.117582	-0.0672345	0.142038	0.122838	-0.025536	0.0862076
RP11-256I23.2	0.0634262	0.151089	0.358982	0.00316344	-0.0451332	0.0819652	0.182609	-0.0364909	-0.125338	-0.207182	0.213476	-0.00507502	-0.173631	0.0737028	0.0553387	-0.137338	0.0861888	-0.0436581	0.0143283	-0.127282	-0.0769524	0.00581674	0.112571	0.00836792	0.00687655	0.126897
RP11-257O5.2	0.0333048	0.0714928	0.369476	-0.109623	-0.0675343	-0.037836	0.358215	0.120428	-0.075355	-0.0194119	-0.0459887	0.0312714	-0.0464186	0.228974	0.112427	-0.0912054	-0.0260715	-0.0974089	-0.0570983	-0.232819	-0.127289	0.0647851	0.154899	-0.0262091	-0.120041	0.0658889
RP11-258C19.7	0.0973815	0.0415603	0.37566	-0.0675269	-0.0496277	-0.164508	0.34509	0.0175401	-0.0824379	-0.129907	0.0754425	0.0430666	-0.147507	0.142366	0.0428946	-0.134044	0.174935	-0.12802	-0.203492	-0.236403	-0.149367	0.0561794	0.0298345	0.114815	-0.101352	0.0120532
RP11-258F1.1	0.021616	-0.0616286	0.310877	-0.0752311	-0.16211	-0.089147	0.0768897	0.00552703	-0.0313443	-0.188353	0.074934	0.0301109	-0.119612	0.158951	0.0183151	0.0194313	0.102637	0.031691	-0.0430137	-0.18137	-0.0197042	0.136781	0.0528855	0.0525902	-0.00840706	-0.0563715
RP11-258F22.2	0.0928401	0.115995	0.389558	0.0053318	-0.186725	-0.0488382	0.36055	0.147329	-0.145825	-0.0667512	-0.0103017	0.0384695	-0.00938182	0.159749	0.0547159	-0.0556619	0.115545	-0.0782472	-0.114803	-0.139089	-0.0229312	-0.0395358	0.101355	0.0853626	0.0835375	0.00538205
RP11-259N19.1	-0.0381937	0.296283	0.300896	0.036932	-0.0791111	0.229003	0.222128	0.00705796	0.000175046	-0.171792	0.258546	0.0155471	-0.0740745	0.101521	0.0411858	-0.0507056	0.0452708	0.138149	0.119121	0.0408457	0.161916	-0.0241436	0.0919347	-0.161413	-0.0404748	0.107529
RP11-25C19.3	0.0354422	0.0895958	0.287659	-0.0668031	-0.115784	-0.0907466	0.348308	-0.0359397	-0.0891407	-0.0861872	0.0898342	0.0969544	-0.0471535	0.134213	-0.0268202	0.0747817	0.12249	-0.0941544	-0.134587	-0.232071	-0.115655	-0.0387946	-0.0037826	0.0769308	-0.0119538	-0.0354304
RP11-25E2.1	-0.0139129	0.0642497	-0.0565027	0.00533365	0.00520651	0.209063	-0.0378457	0.0138088	0.190039	-0.0627134	0.0414259	-0.0252695	0.00770915	-0.0726438	0.350265	-0.0153143	-0.0387771	0.0495963	0.140866	0.200543	0.180562	0.0126965	0.124767	-0.053614	-0.0525052	-0.015521
RP11-25G10.2	0.0502989	0.140581	0.405035	-0.0105087	-0.0962554	-0.0115392	0.324801	0.0562043	-0.0915985	-0.10419	-0.0246533	0.0310309	0.00294164	0.0474529	0.0354492	-0.0729034	0.058046	0.0245163	-0.198878	-0.0769095	0.058249	0.0219923	0.0558839	-0.0881337	0.0954768	-0.0338731
RP11-260M2.1	0.111579	0.168862	0.537157	-0.0108769	-0.0983616	-0.0494606	0.304085	-0.00260228	0.0264302	-0.172532	0.13097	0.0552057	-0.185311	0.205509	0.10403	-0.120958	0.168073	-0.0895405	-0.0265531	-0.179719	0.0509503	0.177103	0.0393201	-0.0169841	-0.0483751	-0.0963446
RP11-261C10.5	-0.00866469	-0.0615751	0.169367	-0.250789	-0.10167	-0.00683282	0.312632	0.0412457	-0.0550518	0.0149809	0.0140793	0.206453	-0.0538946	0.109209	0.0616954	-0.00012612	-0.0746699	-0.0546998	0.0444842	-0.188986	-0.145659	-0.104332	0.0737278	0.109781	-0.0866092	-0.00431155
RP11-261P13.5	0.0971606	0.0957975	0.344004	0.0648425	-0.0864253	-0.0284074	0.302163	-0.0610773	-0.0916341	-0.19884	0.158971	0.112286	-0.164033	0.262343	0.112892	-0.0697265	0.224026	-0.0102866	-0.0016454	-0.0377571	-0.00704697	0.166927	0.138257	0.0659295	-0.0962007	0.132865
RP11-261P13.6	0.2195	0.0929615	0.471929	0.0496306	0.00364104	-0.0378236	0.166583	-0.0229687	-0.0292924	-0.102248	0.0933854	0.135716	-0.123661	0.37337	0.182722	-0.111602	0.161651	0.0191237	-0.0324186	-0.0697206	0.0143605	0.201508	0.122905	-0.0103062	-0.104817	0.106002
RP11-261P9.4	0.215645	-0.0842008	0.135485	-0.000268286	-0.0676104	-0.224497	0.0814517	-0.0370622	-0.178655	0.0991954	-0.0162866	0.0293077	0.0621484	0.23076	0.0449299	-0.0944774	0.0620821	-0.127212	-0.0775545	-0.273043	-0.18643	-0.138671	0.0168893	0.327368	-0.0411406	0.0243545
RP11-262A12.1	-0.0206667	0.0973026	0.00751717	-0.0166909	-0.0120799	0.159124	-0.00525224	-0.00811101	0.214688	-0.0864128	0.00647609	-0.034388	0.000262303	-0.0622306	0.32618	-0.035329	-0.0726066	0.0185393	0.0723328	0.151509	0.237235	0.0506535	0.00146663	-0.0850936	-0.0623184	-0.054281
RP11-262I2.2	0.147004	-0.0400019	0.3397	-0.0837595	-0.102611	0.0417552	0.21318	0.0403662	-0.181509	-0.0123996	0.109499	0.216731	-0.0127077	0.211065	0.12309	-0.142071	0.119337	-0.0826433	-0.0339813	-0.146438	-0.110377	0.03548	0.126699	0.148951	-0.0182957	0.0969661
RP11-264B17.2	0.20571	-0.0696863	0.377492	-0.208848	-0.0683743	-0.0572036	0.159112	0.0556603	-0.115946	0.107789	0.00332143	0.222231	-0.0447908	0.310785	0.181617	0.0142391	-0.00799968	-0.0346462	-0.0204716	-0.204535	-0.261343	0.0426483	0.126956	0.157525	-0.0282591	0.151332
RP11-264B17.3	0.299541	-0.111499	0.377858	-0.217469	-0.0421544	-0.171885	0.0456895	-0.0331954	-0.123192	0.0785546	0.126133	0.0852783	-0.164547	0.228876	0.102703	-0.127552	0.191653	-0.138504	-0.0906364	-0.198364	-0.2825	-0.071502	0.081746	0.219144	-0.0193938	0.100172
RP11-264B17.4	0.213519	-0.0185816	0.403009	-0.0451669	-0.0281076	-0.046097	0.0335071	0.0770708	-0.143905	-0.0503925	0.113988	0.0682221	-0.1004	0.289263	0.126603	-0.0705395	0.179949	-0.00830142	-0.0782939	-0.14687	-0.164183	0.120186	0.104226	0.0949779	-0.0526632	0.131591
RP11-264J4.8	0.0453634	0.126773	0.326065	0.145841	-0.112246	-0.076702	0.269457	0.0603865	-0.0485809	-0.177553	-0.0167478	0.020081	-0.143283	0.0282653	0.0555457	-0.0724483	0.138596	-0.0859329	-0.15491	-0.0658558	0.0352565	0.0953398	0.0135558	-0.0396041	0.0523371	-0.0311421
RP11-264L1.1	0.0951673	-0.063763	0.364394	-0.174442	-0.085334	-0.165203	0.204182	-0.0286559	-0.12895	-0.0975665	-0.0331115	0.0573015	-0.119869	0.114784	0.035747	0.00478366	0.11081	-0.0432283	-0.171756	-0.104503	-0.176009	-0.132673	0.147135	0.100401	0.0274148	0.095199
RP11-264L1.2	0.193033	-0.0445691	0.379032	-0.201385	-0.0493049	-0.227856	0.215266	0.0508521	-0.250426	0.0250454	-0.0276901	0.18365	-0.0779743	0.28934	0.0627947	-0.020623	0.0727357	-0.0495402	-0.203666	-0.214944	-0.287349	-0.0886603	0.0940941	0.252094	0.0105724	0.120653
RP11-265E18.1	0.113463	0.0987358	0.403134	-0.0312634	-0.0190355	-0.0345767	0.223483	0.00644714	0.0174373	-0.12305	0.171489	0.126957	-0.204099	0.144317	0.0892689	-0.0862586	0.100378	-0.0298994	-0.0626566	-0.205646	-0.020645	0.0667911	0.0332517	0.0430757	0.0122146	-0.0824815
RP11-265F19.1	0.0962638	0.0739626	0.306221	-0.0723278	-0.119154	-0.126825	0.250143	0.117495	-0.174182	0.0119634	0.0284024	0.0368263	-0.0258258	0.200586	0.0754929	-0.0678953	0.0920789	-0.145543	-0.125151	-0.169547	-0.0555978	-0.0401452	0.0340321	0.0703515	0.113513	-0.0131472
RP11-266K4.13	-0.0451815	0.139383	0.263478	0.0410541	-0.0381092	0.0745589	0.21447	0.0409489	-0.0724174	-0.0222664	0.142988	0.0746428	-0.0992273	0.0649399	0.0628308	-0.0146984	0.0438094	0.128223	-0.0291768	-0.102847	-0.111345	-0.0527453	0.334166	0.0217264	-0.0205914	0.0735274
RP11-266L9.5	0.15187	-0.000223914	0.204704	0.0631366	-0.0569128	0.102294	0.0586009	0.0464931	-0.150724	0.0333538	-0.0129414	0.15013	0.0201525	0.265696	0.165882	-0.0792967	-0.007052	0.18726	0.0533461	-0.0374549	-0.113774	0.0412982	0.18371	0.0884354	-0.0928124	0.344234
RP11-267M23.3	0.0810448	0.112273	0.448505	-0.0355349	-0.0789734	-0.0520186	0.345859	0.129941	0.00928538	-0.175391	0.0127452	0.0507219	0.115831	0.138447	0.00834221	-0.0103996	0.120785	-0.0793405	-0.139981	-0.114949	0.16508	0.0516087	-0.0365951	-0.0923171	0.168157	-0.0973247
RP11-267M23.4	0.189097	0.0834535	0.263766	0.0417396	-0.14516	0.0291151	0.140673	0.0413852	-0.0823929	-0.146394	0.0120272	-0.0562796	0.400098	0.167338	0.134322	-0.0596501	0.0875355	0.00604705	-0.0464553	-0.139692	0.0268716	0.0318946	0.0689268	0.0645264	0.0993904	-0.0216338
RP11-268P4.6	0.0369979	-0.00218101	0.305734	-0.0410164	-0.0925391	-0.0228693	0.175653	-0.0213903	0.046399	-0.144273	0.0348677	0.162927	-0.0242743	0.0932803	0.0103399	-0.0275204	0.0556058	0.0080837	-0.0534339	-0.191073	-0.0135981	0.0182147	0.201108	0.104619	-0.00405962	0.00108622
RP11-26J3.3	0.163435	-0.0238256	0.212297	-0.0697489	0.00491694	-0.0555662	0.124434	-0.0224078	-0.123625	-0.0896626	-0.0348658	-0.0474092	0.332671	0.133274	0.0761895	0.126042	-0.00456704	-0.0705112	-0.120719	-0.111129	0.050935	-0.0340705	-0.061791	0.0568877	0.0922266	-0.0338832
RP11-26L20.4	-0.0170236	0.0172053	0.0261363	0.045084	0.0443798	0.101183	0.0319624	0.0274975	0.034783	-0.0720157	0.0462201	0.0348849	0.0533087	-0.0243656	0.00488657	0.0860205	-0.0180361	0.0945863	-0.00493868	0.0641929	-0.0279453	-0.022389	0.344615	-0.00937319	-0.0588728	0.00762375
RP11-270M14.4	0.114427	-0.0101727	0.300093	-0.0773669	-0.0500608	-0.124536	0.240434	0.0510883	-0.140656	-0.0420012	0.0887081	0.167115	-0.0202419	0.196831	0.0304648	0.18022	0.156436	-0.0883811	-0.144272	-0.150184	-0.16858	0.0570457	0.0153109	0.118514	-0.0305236	0.0223386
RP11-270M14.5	0.0836294	-0.120436	0.0358874	-0.190291	0.00164603	-0.114365	0.100762	0.0463326	-0.141045	0.0436371	-0.0557896	0.104647	0.02916	0.115168	0.0272058	0.0509902	-0.0724446	-0.0436576	-0.0656986	-0.17809	-0.22922	-0.200911	0.0306463	0.317056	0.00352461	0.0494626
RP11-271K21.12	0.0838136	0.00649108	0.431602	-0.119705	-0.117581	-0.146928	0.134395	0.0621499	-0.0778001	-0.0813014	0.10916	0.0754558	-0.142884	0.176594	0.039912	-0.168171	0.0558085	-0.146569	-0.115928	-0.168525	-0.112508	-0.0309849	0.0512302	0.153457	-0.0232841	0.0246164
RP11-271M24.2	-0.0825216	0.312708	0.0925719	0.245058	0.0211597	0.210795	0.114352	-0.0120966	0.0946466	-0.0857774	0.0210987	-0.0770527	-0.181451	0.0469079	0.0789022	-0.107671	-0.0283298	0.0170165	0.125132	0.139575	0.12019	0.195882	0.0839968	-0.154128	-0.0334472	0.0659073
RP11-272D12.2	0.12577	-0.0499175	0.390655	-0.185842	-0.0419711	-0.0544578	0.166498	0.012837	-0.0559125	-0.109838	-0.00335287	0.0888823	0.0529953	0.179714	0.156721	0.0478928	0.119029	-0.114066	-0.0556564	-0.175564	-0.0445714	0.041237	-0.0163245	0.116076	0.00169575	-0.0664133
RP11-273G15.2	0.319736	-0.0801354	-0.00159474	-0.0076929	0.0538639	-0.0655367	-0.15647	-0.0363239	-0.0324151	0.141482	0.0512025	-0.057739	0.0944366	0.211236	-0.0311892	-0.035843	0.0503529	0.0286517	-0.0372959	-0.0189291	-0.0595701	0.065586	-0.0795655	0.0215864	0.0387675	-0.0609432
RP11-274A11.4	0.290726	-0.110666	0.313014	-0.228118	-0.141781	-0.293523	0.186043	0.0447141	-0.23652	0.042413	-0.00647013	0.105494	-0.126049	0.269683	0.049523	-0.00901012	0.151481	-0.136118	-0.261267	-0.231458	-0.31607	-0.0967882	0.034703	0.288568	0.0778052	0.150848
RP11-274B21.14	0.23109	-0.214444	0.0285714	-0.268911	-0.169297	-0.195312	0.0806901	0.0812499	-0.168029	0.212505	0.0457261	0.228536	0.0283396	0.287912	0.051071	-0.0390527	-0.060527	-0.0766189	-0.0372267	-0.21689	-0.349943	-0.144934	0.102492	0.350607	-0.0504173	0.190057
RP11-275E15.3	-0.0388728	-0.00979925	0.0125816	0.0361065	0.00579818	0.0645826	0.0149588	0.0481393	0.0904818	0.0142084	0.0493317	0.092504	-0.00975864	-0.0373139	0.00950712	0.0226405	-0.0290294	0.123487	0.0331429	0.0291826	0.0229111	0.037536	0.370985	-0.0688437	0.00418085	0.0484972
RP11-276H1.3	0.155649	-0.087718	0.414099	-0.233733	-0.0841831	-0.253624	0.180183	0.0508883	-0.169399	0.0149269	-0.00991388	0.0242701	-0.0523372	0.26917	0.0553782	-0.0646761	0.0609392	-0.100627	-0.194395	-0.155421	-0.152211	0.0119275	-0.0248093	0.104596	-0.00919638	0.0599849
RP11-277A4.4	0.0277118	0.0303971	0.414998	-0.18116	-0.0909353	-0.0645858	0.316939	-0.00779189	0.0478041	-0.192943	0.0409651	0.191244	-0.0969369	0.136337	0.0383154	-0.112932	0.0372392	-0.163375	-0.158215	-0.200963	-0.0926113	-0.0335261	0.0194287	0.0865914	-0.017146	-0.0052453
RP11-277B15.3	0.099123	0.203099	0.413177	0.0986735	0.133257	0.0683642	0.0486173	-0.0208342	-0.0103291	-0.0484072	0.125489	-0.0006877	-0.214486	0.263006	0.0723374	0.0956985	0.32174	0.0555783	-0.0495141	-0.0434267	0.0450779	0.414064	0.0290422	-0.0799524	-0.0413107	-0.015971
RP11-278C7.3	0.11732	0.000843518	0.372918	-0.196535	-0.225727	-0.0953682	0.372771	0.0709113	-0.0616081	-0.110276	0.118213	0.145594	-0.036655	0.224997	0.141831	-0.0865641	0.0660183	-0.135192	-0.0707198	-0.232624	-0.155218	-0.0890423	0.131832	0.195307	0.0153836	0.0270075
RP11-278C7.4	-0.0190067	0.145723	0.342535	0.0171579	-0.140152	-0.0354862	0.26934	-0.0164303	0.127357	-0.197941	0.159985	0.0246622	-0.185041	0.111669	0.047726	-0.12171	0.159884	-0.0567194	0.00973903	-0.128346	0.0810756	0.076853	0.0250532	-0.0388525	-0.0154481	-0.0760594
RP11-278C7.5	0.0450694	0.151596	0.318325	-0.0393417	-0.208581	-0.0129684	0.459093	0.103583	-0.0595998	-0.0717453	0.165057	0.139831	-0.0375039	0.0847031	0.155274	-0.0488665	0.126885	-0.0821147	-0.0259727	-0.174544	0.00521958	-0.0036543	0.134603	0.0585082	-0.0141508	0.0351741
RP11-279F6.1	0.0204993	-0.0321487	0.0738256	0.0104062	-0.0246486	0.0459666	0.109058	0.154994	0.0112054	-0.0458657	-0.0406208	0.00269508	0.0675596	-0.0262086	-0.019962	-0.00356111	-0.0396077	-0.0261528	-0.0411125	-0.0617916	0.0720125	0.000858982	0.0508679	0.00395863	0.437584	-0.0382181
RP11-279L11.1	-0.0430523	0.166983	0.0031057	0.0119499	-0.0245292	0.0805303	-0.00837852	0.00906652	0.0836491	0.0117189	0.0107824	-0.0401238	-0.0713503	0.306991	0.00777837	0.0164929	0.0197901	0.0181136	-0.0192116	-0.0138347	0.0683454	0.103196	0.0242132	-0.0205569	0.000102138	-0.0282813
RP11-281O15.8	0.0594267	0.112927	0.420901	0.144029	-0.037609	0.0699993	0.0618245	0.01367	-0.0407536	-0.0875719	0.099834	0.102468	-0.113648	0.277562	0.145426	-0.167924	0.159403	0.086919	-0.00770555	0.00565715	0.0628065	0.144454	0.191084	-0.00791012	-0.0272562	0.134204
RP11-282K24.3	-0.00841264	0.0708125	0.391003	-0.0347884	-0.0869034	-0.0406048	0.164254	0.0373545	0.0458205	-0.154135	0.183001	0.053078	-0.109701	0.0816196	0.0438533	-0.0672746	0.0785464	-0.139486	-0.106235	-0.127889	-0.0432926	-0.0852603	0.141213	0.00232946	0.0738676	-0.000160186
RP11-283I3.2	0.0347855	0.0872791	0.358752	0.00745942	-0.122982	-0.0523989	0.159378	-0.0572105	-0.0443532	-0.0644315	0.164116	-0.0422692	-0.205989	0.245111	0.155773	-0.121427	0.208526	-0.119627	-0.0532715	0.0102487	-0.0313951	-0.0513751	0.0641015	0.0699436	0.00467442	0.0458521
RP11-283I3.6	-0.0955461	0.186611	0.14123	-0.0710178	-0.166182	0.0554074	0.389249	0.13883	-0.0782201	-0.0103113	0.0370769	-0.0352212	-0.082519	0.0844378	0.0383995	-0.0815111	-0.106109	-0.0752066	-0.0155522	-0.114861	-0.053242	-0.196058	0.132067	0.00449517	-0.00685777	0.130636
RP11-285A1.1	0.122484	0.0178792	0.274213	-0.121262	-0.03101	-0.0669103	0.0740114	-0.0539817	-0.113706	-0.0020949	0.104038	0.0801767	-0.00026216	0.324332	0.0997872	-0.134353	0.0334411	0.0554016	-0.00406688	-0.162207	-0.141397	0.0170895	0.0461739	0.098909	-0.116699	-0.0419362
RP11-285F7.2	0.0940047	0.0475548	0.360833	-0.128161	-0.2189	-0.185522	0.298586	0.0554801	-0.0896802	0.02818	0.0507499	-0.00682095	-0.169235	0.207824	-0.000198188	-0.179989	0.139061	-0.140317	-0.149262	-0.165924	-0.0885129	0.00246699	0.0239639	0.058096	-0.0023236	0.055924
RP11-285G1.14	-0.0380987	0.138193	0.309342	0.063418	-0.0539182	0.0348494	0.0224352	-0.128862	0.12869	-0.149192	0.109729	-0.0292768	-0.212261	0.24027	0.178813	-0.129782	0.154182	0.0418408	0.100559	-0.0232039	0.131245	0.124199	0.0262828	-0.112096	-0.110328	-0.165823
RP11-285J16.1	0.181681	-0.00447357	0.485944	-0.0754658	-0.142977	-0.202584	0.213961	-0.0205033	-0.0552144	-0.138436	0.0908518	0.0292125	-0.184188	0.246731	0.08551	-0.153576	0.172174	-0.0568082	-0.131611	-0.21103	-0.117317	0.1428	0.0148358	0.00524231	-0.0332444	-0.0268656
RP11-288C18.1	0.0632823	-0.0555543	-0.106929	-0.140582	-0.0496563	0.0862561	0.284166	0.0933857	-0.214575	0.191625	-0.0161215	0.321491	0.118802	0.000903746	0.00290004	-0.0222703	-0.0447051	-0.156121	0.130359	-0.131274	-0.136272	0.0140328	-0.00688641	0.145679	-0.0593837	0.0669905
RP11-288I21.1	0.246765	-0.102598	0.373607	-0.275713	-0.173243	-0.259336	0.17111	-0.030685	-0.126582	-0.0131698	0.0971222	0.0753135	-0.137763	0.263702	0.0910449	-0.108603	0.110993	-0.283152	-0.203187	-0.241149	-0.346336	-0.0944264	0.0669885	0.32587	-0.0380896	0.0270068
RP11-288L9.4	0.110404	0.0583711	0.187458	-0.0973898	0.0376949	-0.124869	-0.0756114	0.141386	-0.116263	0.471584	-0.0392349	0.0541639	-0.00818495	0.156612	0.109749	0.0438257	-0.0202414	-0.152786	-0.0387324	-0.028221	-0.112881	0.0517516	0.0256493	0.155864	0.00277885	0.0212189
RP11-28G8.1	0.181646	0.0370691	0.476846	-0.115549	-0.0979601	-0.136686	0.273865	0.0705972	-0.109421	-0.0708032	0.0203061	0.142602	-0.07248	0.180274	0.0999862	-0.0463728	0.130739	-0.162424	-0.200336	-0.186964	-0.103061	-0.00732426	0.0254968	0.0860517	0.0821005	0.117569
RP11-28H5.2	0.0997548	0.118652	0.431773	0.0301061	0.0515071	-0.0263957	0.0289838	-0.0872829	-0.0336733	-0.134998	0.128305	0.0573379	-0.0353814	0.35587	0.104773	-0.0985107	0.216574	0.116789	-0.0339708	-0.0115299	0.136504	0.156305	-0.0116648	-0.0731335	-0.0704937	-0.0774075
RP11-290D2.3	0.0675078	0.153023	0.480729	-0.0409121	-0.183317	-0.0582138	0.553897	0.12011	-0.0232321	-0.183021	0.014436	0.059467	-0.0708178	0.168778	0.0338281	-0.0980656	0.0792759	-0.0890301	-0.154774	-0.217794	-0.0140087	0.0370256	0.0531223	0.0438877	0.0684757	0.0149899
RP11-290F24.6	0.198639	0.0477589	0.303737	-0.0303654	-0.0367605	-0.132514	0.229416	0.0294843	-0.135987	-0.0360267	0.0758683	0.135311	-0.0415053	0.101458	0.0655124	-0.116622	0.167517	-0.109293	-0.16779	-0.132116	-0.213609	0.120734	0.0780938	0.180322	-0.0360508	0.0396325
RP11-294C11.6	0.0594127	-0.0513802	0.0532914	0.0252498	0.0111207	0.113231	0.0482305	-0.0193347	-0.0169315	0.00974185	0.0663982	0.108415	-0.00897207	-0.00383847	0.0468366	0.00127516	0.00874181	0.161199	0.0148622	0.0190875	-0.0228409	-0.021543	-0.00608988	-0.0104727	-0.00448644	0.304697
RP11-295D4.1	0.216324	0.00807713	0.374069	-0.158412	-0.0175505	-0.00516601	0.178703	-0.00750527	-0.124941	-0.162423	0.1068	0.127787	-0.0113865	0.17188	0.0408828	-0.0496473	0.19854	-0.0766187	-0.134041	-0.113295	-0.0805858	-0.073316	0.0198131	0.0884761	-0.0567591	0.154872
RP11-295D4.5	0.0291377	0.155806	0.466503	-0.0207023	-0.121701	-0.0630239	0.19137	-0.0209956	0.0326704	-0.159143	0.161756	0.059143	-0.1672	0.260123	0.115786	-0.0671926	0.18488	-0.0705173	-0.0674312	-0.055729	0.0835833	0.110907	0.103119	-0.0909358	-0.00427581	-0.00412878
RP11-295K2.3	0.0697583	0.105639	0.347104	-0.06775	-0.150599	-0.0275692	0.278499	-0.0102617	0.00913359	-0.118299	0.00357805	0.169598	-0.0169579	0.158957	0.111192	-0.0562258	-0.0177283	-0.0523737	-0.0409442	-0.145326	-0.0243813	0.0577008	0.0491569	0.104026	-0.101892	0.0468477
RP11-295P9.12	0.0676623	0.120772	0.458301	-0.119054	-0.047116	-0.0531022	0.255368	0.105915	-0.0553283	-0.0574858	0.0169061	-0.0102282	-0.190783	0.180946	0.0521621	-0.0583543	0.086631	-0.0462105	-0.0965723	-0.141024	-0.0134667	-0.00528787	0.0370653	0.0199093	0.0146258	-0.143048
RP11-296A18.6	0.0859047	-0.085169	0.375458	-0.20704	-0.164928	-0.171709	0.279224	0.085027	-0.130647	-0.0337159	-0.00272431	0.0722869	-0.119275	0.271998	0.0362414	0.0160855	0.0702801	-0.209927	-0.147677	-0.146656	-0.17528	-0.0210496	0.0116711	0.147875	0.0504955	-0.0182517
RP11-296K13.4	-0.0631837	0.0140733	0.34535	-0.0580646	-0.0991369	-0.099322	0.242672	0.0266294	0.0300131	-0.0554652	0.00512249	0.0782641	-0.0626921	0.101111	0.0765078	0.0207325	0.076828	-0.0882532	-0.0718842	-0.103934	-0.0707497	-0.0082702	0.0202483	0.0472599	0.0454978	0.0456774
RP11-296O14.3	0.00376294	0.0991949	0.325723	0.0916175	-0.116846	0.00563443	0.126104	-0.0585109	-0.0206381	-0.0525517	0.175351	0.0754591	-0.157821	0.125083	0.114344	-0.188464	0.102399	0.0172038	0.0977906	-0.0980886	-0.0293145	0.0238969	0.111378	0.0151925	-0.0549745	-0.0355251
RP11-297D21.4	-0.0334464	0.0893442	0.205623	0.122679	-0.097234	0.022513	0.0192309	-0.0711012	0.0624065	-0.15004	0.145572	-0.0018811	-0.119395	0.237489	0.123764	-0.20376	0.143869	0.342566	0.107016	-0.0623662	0.036022	0.0502553	0.165727	-0.128349	-0.112227	-0.10265
RP11-297L17.2	-0.0430488	-0.0434486	0.0144311	0.0663308	0.0505025	0.157045	0.0134895	-0.0100241	0.0650088	-0.0746453	0.0635717	0.102011	-0.0126757	-0.0538763	0.0120459	0.0704124	0.00896038	0.196584	0.0762481	0.0739337	0.0526798	0.0248897	0.399711	-0.0867946	-0.00976908	0.178094
RP11-298C2.1	0.137403	-0.0424756	0.349146	-0.118939	-0.16132	-0.202955	0.220832	0.0440912	-0.154525	-0.0730867	0.00749679	0.00326982	-0.0549735	0.259481	0.0447342	-0.0398377	0.0464404	-0.214293	-0.190611	-0.201302	-0.180642	-0.0123838	-0.0414654	0.149538	0.0248477	-7.34665e-06
RP11-298E2.2	0.0828962	-0.0824489	0.18417	-0.160548	-0.120119	-0.131521	0.339975	0.0801493	-0.188228	0.0342171	-0.0982457	0.320605	0.0202759	0.124384	0.0271366	-0.0456524	-0.00612242	-0.0652573	-0.0787124	-0.254432	-0.153699	-0.100526	0.0916925	0.214734	0.0616204	0.183545
RP11-298I3.1	0.0876993	0.0214786	0.262269	-0.11935	-0.0909559	-0.0578457	0.0388771	-0.105146	-0.112237	0.070527	0.080315	0.0888087	0.0728045	0.123687	0.307826	0.00118544	-0.00305498	-0.159302	0.0085714	-0.0548819	0.0384431	-0.0405259	0.0290258	0.0691801	-0.0975111	0.0645061
RP11-298I3.3	0.0869778	0.111971	0.653645	-0.0277762	-0.0863456	-0.0210437	0.122748	0.0634195	-0.0926042	-0.0183367	0.205838	0.156591	-0.0231423	0.341411	0.365792	0.0526516	0.143835	0.0394638	-0.0416161	-0.0954147	-0.0252787	0.0764885	0.165546	0.0421901	-0.0746348	0.0958818
RP11-298I3.4	-0.0138244	0.161597	0.457187	0.00299497	-0.112223	0.056769	0.183315	0.0769612	-0.0637553	-0.107058	0.0753307	-0.0174386	-0.0152795	0.357436	0.291717	0.081131	0.0641325	0.134489	-0.0180443	-0.0677722	-0.0261925	0.0477908	0.214346	-0.00185156	0.00714799	0.115235
RP11-298I3.6	0.106876	0.0731583	0.475071	-0.0219937	-0.0383674	-0.0656319	0.144864	0.027934	-0.123076	0.00183641	0.0570259	0.0913565	-0.0683334	0.0491943	0.144344	-0.0894706	0.0401022	-0.0851945	-0.127569	-0.191224	-0.0861622	0.0174345	0.0515735	0.130353	-0.0272948	0.0510197
RP11-298J20.3	0.000157324	0.199467	0.411762	0.0530744	-0.017752	0.0369049	0.271178	0.0360018	0.0802283	-0.19907	0.0320068	0.0609465	-0.145509	0.0899541	0.0842414	-0.0288453	0.130917	-0.0114547	-0.0991243	-0.0915253	0.168395	0.0729738	-0.0220273	-0.122093	-0.0112598	-0.0350036
RP11-299M14.2	0.415761	-0.0645447	0.224984	-0.0932538	-0.0802521	-0.00402583	0.0263871	0.0547434	-0.0934391	-0.00137045	0.100225	0.0995158	0.138596	0.182377	0.0866637	-0.0412698	0.0976423	-0.112614	-0.10588	-0.103515	-0.111285	0.13879	0.0557497	0.198875	0.0341839	0.0135776
RP11-29B2.6	0.0876905	0.107171	0.353189	0.115338	-0.108336	-0.0444075	0.172715	-0.0684393	-0.05965	-0.134165	0.121644	0.0518239	-0.183658	0.216903	0.104296	-0.190966	0.199319	0.040203	0.00194928	-0.112705	0.0541822	0.161422	0.0463215	-0.0566298	-0.101462	-0.0978565
RP11-29H23.4	0.0875691	0.160088	0.358691	0.0406671	0.0310974	0.065628	0.0313293	-0.0805301	-0.000803705	-0.0983142	0.169935	-0.00853228	-0.091432	0.323112	0.146659	-0.0390969	0.215357	0.043315	0.0710126	-0.054772	0.0562696	0.183915	0.0235139	-0.1334	0.0265475	-0.00139754
RP11-2C24.3	0.349939	-0.0786343	0.438136	-0.0646406	-0.0510691	-0.196201	0.149346	0.00717053	-0.282879	0.0267044	0.0655089	0.0658898	-0.0289926	0.467689	0.12072	0.00447302	0.229144	-0.0367984	-0.188813	-0.103026	-0.212048	0.090009	0.0282611	0.15444	-0.0112995	0.117
RP11-2E11.6	0.0503957	0.00887383	0.0205739	0.0302511	-0.0165203	0.109005	0.0177519	-0.0859871	0.0186201	-0.0776961	0.188892	0.0915085	-0.0628547	-0.031503	0.0306618	-0.0407661	-0.0293006	0.103047	0.136414	0.0420705	-0.109537	-0.0528893	0.303859	0.0266162	-0.0662191	0.156185
RP11-2H3.6	0.0487696	0.0956811	0.340185	0.0246339	-0.131136	0.0276794	0.387213	0.0704054	-0.0369499	-0.150791	0.0135683	0.0335807	-0.0900519	0.10333	0.072473	0.00599215	0.0248922	-0.0178289	-0.0472905	-0.199247	-0.00109945	0.148871	0.103513	0.0497617	-0.0400798	-0.0138912
RP11-2L4.1	-0.0930593	-0.0277104	0.0113825	0.032279	-0.0110488	0.0478519	-0.0337846	0.06121	0.100625	-0.0644367	0.0126785	0.0759236	-0.0151428	-0.0265663	-0.00294787	0.0470159	-0.0427266	0.143441	0.00582265	0.0333874	0.0310953	0.0177352	0.431723	-0.0847717	0.0184482	-0.0151003
RP11-2N5.2	-0.0692354	0.0939617	0.134748	0.0476098	-0.0287056	0.0595984	0.303663	0.0238125	-0.0490992	-0.072763	-0.0101854	0.230369	-0.0543184	0.073909	-0.0331729	0.0387818	0.00533163	0.02401	0.0118861	-0.0132994	0.0219494	0.0517653	0.0285906	-0.00787083	-0.0266166	0.02761
RP11-300A12.2	0.0973995	-0.0346648	0.324837	-0.0796061	-0.00864873	-0.00376235	0.223388	-0.0236161	-0.159111	-0.019005	0.0305726	0.138204	-0.0882308	0.15661	0.0712823	0.0396638	0.0961168	0.0487717	0.012044	-0.0665692	-0.0525471	-0.017869	0.0853521	0.120149	-0.00270318	0.0239543
RP11-300M6.1	-0.0506269	-0.125602	0.0292735	-0.0654939	-0.0132432	0.0990819	0.0297825	0.0304787	0.0997156	-0.185302	-0.0318343	0.0507269	0.0496373	-0.000571605	-0.00289062	0.0292634	-0.0748116	0.0960991	-0.000610489	0.00548515	-0.0208446	-0.0481636	0.334237	0.035697	0.0346888	0.0664052
RP11-303E16.9	0.101361	-0.0542993	0.357593	-0.189533	-0.0916689	-0.143815	0.245265	0.0700009	-0.15322	-0.0300613	0.0178276	0.242787	-0.0796584	0.24896	0.127094	0.062715	0.0398863	0.0834636	-0.0858534	-0.184353	-0.178257	-0.0110566	0.154223	0.0964451	0.00145786	0.0692151
RP11-304L19.11	0.205586	-0.0112529	0.494435	-0.113116	-0.0316158	-0.0884485	0.128222	-0.0173677	-0.0347852	-0.0735158	0.0219793	0.0520427	-0.0915271	0.334781	0.081579	-0.0701563	0.112024	-0.13317	-0.138587	-0.13929	-0.0212913	0.102084	-0.0284611	0.0129034	0.0198276	-0.0631084
RP11-304L19.13	0.151789	0.103387	0.38448	0.0716776	0.0384259	-0.0801366	-0.0195914	-0.133318	-0.00464479	-0.210926	0.0636917	-0.0182975	-0.270549	0.276442	0.115603	-0.176777	0.267401	0.0315448	-0.0708969	-0.0360384	0.0729583	0.138034	-0.0392585	-0.109539	-0.0642995	-0.0489737
RP11-304M2.3	0.0719697	0.016086	0.109164	-0.0932281	0.0384005	-0.0607898	0.0678972	0.0846363	-0.0286895	-0.0159787	-0.0033299	0.303732	0.0117387	0.0575944	0.0807469	-0.0135089	0.0286571	-0.0677096	-0.0651732	-0.0120585	-0.0520503	0.0134511	0.133242	0.0381828	0.0208187	0.0394558
RP11-305E6.4	0.118372	0.0956774	0.255288	-0.0152199	-0.115815	0.0616679	0.365658	0.00817787	-0.141415	-0.134459	-0.00873216	0.135671	0.0645839	0.0743597	0.0436815	-0.0493385	0.0660568	-0.0559078	-0.0631505	-0.00357791	0.0143917	0.0523149	0.0961523	0.0570877	-0.0833646	-0.0406071
RP11-307C12.12	-0.0870877	0.303332	0.274565	0.270985	-0.0157594	0.178349	0.067776	0.00305065	0.0638178	-0.0373122	0.26355	-0.0472611	-0.173592	0.142652	0.104262	-0.126277	0.230159	0.0655487	0.0292238	0.0466316	0.186014	0.124144	0.0670248	-0.197233	-0.0280893	0.047846
RP11-307P5.1	-0.0766276	0.13384	-0.058228	0.00588058	0.102906	0.268087	-0.0227912	0.134268	0.179631	0.0455546	0.122421	-0.0266109	0.0604015	-0.0778833	0.316031	0.113503	-0.00252277	0.0417083	0.17053	0.203268	0.226967	0.121179	-0.0210597	-0.0986645	0.0443752	-0.0713778
RP11-309M7.1	-0.0608919	-0.0466395	-0.0413804	0.0459073	-0.00555396	0.0905326	-0.0478818	0.0278554	0.15373	-0.104057	-0.0121803	-0.0033512	0.0255944	-0.0685752	-0.0219432	0.06231	-0.0538445	0.132137	0.0480384	0.025508	0.0287109	0.0175473	0.535885	-0.0471449	0.00986165	-0.00313206
RP11-30K9.6	0.161312	-0.0812005	0.22922	-0.0608861	-0.0961912	-0.0838475	0.0383374	0.00315164	-0.126292	-0.0880467	-0.0639683	-0.0999074	0.0439111	0.306536	-0.00520805	-0.0956194	0.0775512	0.00801209	-0.113553	-0.157226	0.0213818	0.0743859	-0.0379483	0.04161	0.0383349	0.00091771
RP11-30L15.6	0.119749	-0.0651514	0.311297	-0.132809	-0.079392	-0.124138	0.13775	0.0033026	0.0493528	-0.130245	-0.000314659	0.0751884	0.0284075	0.238476	0.128159	-0.0926906	-0.0322782	-0.145278	-0.0896196	-0.0548212	0.0549485	0.0115132	0.0232735	0.000441622	0.107228	-0.139638
RP11-30L3.2	-0.0223735	0.128251	0.338639	0.0252389	-0.0792842	-0.109844	0.228912	0.0718198	-0.00398771	-0.0941597	0.0634979	-0.0408296	-0.0703789	0.152443	-0.0239774	-0.0430546	0.0810413	-0.119323	-0.14411	-0.107873	-0.0367305	-0.00494023	0.017227	-0.063378	-0.00134471	-0.0670244
RP11-310I24.1	0.0153299	-0.0540981	0.303076	-0.118206	-0.163378	-0.107435	0.258186	-0.0557281	-0.163423	0.0728521	-0.0264362	0.0110515	-0.0443972	0.183781	0.146018	-0.0135931	0.0128164	-0.0758361	-0.136883	-0.209914	-0.220929	-0.0052991	0.0629051	0.0951075	0.0569669	0.0386594
RP11-312B8.1	0.07139	0.124605	0.249622	0.203308	0.0771808	0.0710195	-0.0259671	-0.0677788	0.00182063	-0.126704	0.145824	0.0155845	-0.199754	0.200007	0.0808012	-0.135258	0.24089	0.0579867	-0.0340436	0.0153103	0.073166	0.304522	-0.000814682	-0.0613493	-0.084312	0.0450148
RP11-313P13.5	0.104884	0.102037	0.442223	0.0358237	-0.0745897	-0.000694787	0.110487	-0.0727862	0.00269083	-0.162566	0.258463	0.0781756	-0.197953	0.189169	0.138146	-0.105496	0.208777	0.0633446	-0.040074	-0.0760408	-0.0373257	0.144238	0.151794	0.0750012	-0.118361	-0.0110111
RP11-314A20.2	-0.0879785	0.233635	0.0996423	0.195115	0.208389	0.244353	-0.0819118	-0.0270519	0.157004	-0.147962	0.117488	-0.0251503	-0.151369	0.110302	0.101507	0.0294956	0.129599	0.136721	0.140418	0.102416	0.251434	0.311865	-0.0117818	-0.243977	-0.0867629	-0.0756754
RP11-314N13.3	0.0416408	0.43906	0.421746	0.0520856	-0.152757	0.000212128	0.348956	0.0484911	-0.111263	-0.0294805	0.186514	0.0338327	-0.134576	0.107159	0.123884	-0.134114	0.142668	-0.0555617	-0.0616835	-0.158609	-0.0260923	0.0877874	0.113353	-0.0487469	-0.104923	0.170056
RP11-315D16.4	0.0845189	-0.0181792	0.300434	0.0390437	-0.08499	0.000253049	0.116178	0.00570632	-0.0577577	-0.106589	0.04489	0.109447	-0.140543	0.0670999	0.1176	-0.0857136	0.146404	0.0416864	-0.0892376	-0.0382452	0.031893	0.0889528	0.0206189	-0.000277737	-0.0272712	-0.0447215
RP11-316M1.3	0.122632	0.0903709	0.227676	-0.00894151	0.0351117	-0.0952691	0.0200699	-0.0659352	-0.0569295	-0.00719249	0.167691	0.124479	-0.211952	0.323747	0.00549574	-0.0514188	0.187262	0.0382443	-0.0783818	-0.134207	-0.0929958	0.140738	0.0604579	-0.0324945	0.0409179	0.0816279
RP11-316M21.6	0.0158168	0.155523	0.33102	-0.0366744	-0.0981046	-0.0164338	0.272773	0.0181858	-0.124246	-0.0651032	0.0741266	0.091848	-0.0079301	0.185586	0.152939	-0.0324082	0.0911086	-0.0117424	-0.0192027	-0.183136	-0.0508569	-0.0186713	0.0685762	0.0968906	-0.152721	0.0517272
RP11-317F20.3	0.0952194	0.0573421	0.216216	-0.122266	-0.125449	-0.0727717	0.349074	0.0259122	-0.185676	0.0120692	-0.0821725	0.263702	0.00923014	0.140807	0.0740006	-0.0250719	0.0480447	-0.0931345	-0.0690673	-0.136006	-0.154592	-0.125982	0.0779245	0.204359	-0.0149677	0.0558615
RP11-317N8.3	-0.00153682	0.208011	0.410051	0.0311944	-0.0637765	-0.00844496	0.303275	0.0666269	-0.0331176	-0.191649	0.0727021	0.0149621	-0.0722531	0.110183	0.0793581	-0.111164	0.113055	-0.0733927	-0.0872098	-0.0584616	0.0464921	0.0204065	0.0458134	-0.052213	-0.0218772	0.00618244
RP11-318C24.2	0.041854	0.02245	0.303776	-0.00370343	0.0258278	-0.0112221	0.0822829	-0.113499	-0.0410695	-0.115391	0.109999	0.162888	-0.232508	0.040328	0.0595994	-0.0875841	0.192442	-0.0395433	-0.0555029	-0.109506	-0.0657362	-0.00975176	0.038725	0.101281	-0.0482927	-0.10616
RP11-318I4.1	-0.00083008	0.0685041	0.00839776	-0.0429553	0.160443	0.34473	-0.0167045	0.0693086	0.0440369	-0.0683502	0.0906195	-0.0477417	-0.0253415	-0.063328	-0.0136735	-0.0379137	-0.0249855	0.0612338	0.109051	0.00946082	0.0917287	-0.0437458	0.0625509	0.00316328	-0.0491469	0.0174163
RP11-319E16.2	-0.0335818	0.275035	0.257228	0.0521355	-0.175339	0.0192762	0.327559	0.0979375	-0.053881	-0.0175598	0.124139	0.0995542	-0.00768586	0.125772	0.0974767	-0.0802791	-0.0236928	-0.0408177	-0.0042131	-0.115467	-0.0616817	-0.0829553	0.0905726	0.0289456	0.00496946	0.0777528
RP11-319G9.3	0.0584247	0.0768951	0.542239	-0.0940149	-0.0802117	-0.189532	0.345014	0.0303719	-0.108428	-0.146698	0.0155402	0.0490695	-0.190969	0.247373	0.0595728	-0.0376611	0.202698	-0.0371564	-0.222586	-0.191062	-0.132338	-0.0035604	0.0308186	0.0359248	0.0278559	-0.0449313
RP11-31F15.2	0.130202	0.0197162	0.455928	-0.0657111	-0.12471	-0.0169713	0.169434	-0.0400639	-0.134992	-0.108266	0.147237	0.223328	-0.0288035	0.213192	0.155346	-0.13992	0.0846407	-0.0156051	-0.0265279	-0.123272	-0.0408656	0.0139783	0.119157	0.204093	-0.100028	-0.0221097
RP11-31I22.2	-0.0415797	0.150864	0.0742075	-0.0229954	0.0352699	0.15359	0.00431136	-0.034322	0.149591	-0.0564188	0.0650423	-0.0114721	0.00818554	0.0333295	0.324839	-0.011885	0.0256718	0.116914	0.175496	0.163486	0.128789	0.016484	-0.00571647	0.00489738	-0.0851328	-0.0683108
RP11-31L22.3	0.087439	-0.0463944	0.11174	-0.00409903	-0.0431998	-0.0277214	0.0504612	-0.00972438	-0.145927	0.0527854	0.000993727	0.0367504	-0.0562755	0.0659478	0.100951	-0.0307938	0.10076	-0.102027	-0.0285142	-0.0300582	-0.123038	0.045544	0.317389	0.0481383	0.048996	0.0292435
RP11-320M2.1	-0.0145979	0.221848	-0.027525	0.227573	0.0362624	0.478483	-0.0572793	-0.0246644	0.0167523	0.0325952	0.0689053	0.0194523	-0.12263	0.0790062	0.0854943	-0.0651282	-0.0154193	0.0463728	0.342173	0.101909	0.114364	0.127505	0.0607468	-0.0869418	-0.0926067	0.0816285
RP11-320N21.2	0.10744	0.056632	0.352218	-0.0780091	-0.0687336	-0.110534	0.254355	0.0331128	-0.0353398	-0.014366	-0.0666537	0.159768	0.0932663	0.137098	0.0296074	-0.00550676	0.0737411	-0.0656587	-0.159415	-0.167652	0.0206959	0.0249551	0.0381289	0.0804932	-0.061619	-0.0725829
RP11-321F8.4	0.0824141	0.193099	0.321648	0.229539	0.077607	0.0449883	-0.0281675	0.0324437	-0.00440929	-0.0748023	0.208075	-0.0663618	-0.162689	0.238442	0.111829	-0.114919	0.291196	0.0196268	0.00583458	-0.011685	0.11464	0.251608	0.0489352	-0.0677149	-0.0915011	-0.00145085
RP11-322J23.1	-0.0676208	0.14405	-0.00672165	-0.00662026	0.120568	0.328302	-0.0442858	0.0268502	0.257083	-0.058771	0.00603661	-0.0193169	-0.0206337	-0.0832046	0.415871	0.0187887	-0.0244738	0.070902	0.204751	0.294832	0.164491	0.156149	-0.0173628	-0.104191	-0.0428624	-0.0440835
RP11-323P17.2	0.0520253	0.0975825	0.412804	0.0176175	-0.0707402	-0.0807805	0.272794	-0.0529185	-0.0768217	-0.0579532	0.0450286	0.144651	-0.14922	0.235523	0.095718	-0.0229991	0.207011	-0.0138869	-0.0686504	-0.137112	-0.0994482	0.0391312	0.0296481	0.125928	-0.0655337	-1.81389e-05
RP11-324D17.2	-0.0488247	0.137381	-0.0202528	0.101275	0.0814427	0.321314	0.0439003	0.0453044	0.138186	0.0294454	0.0397328	-0.0406612	0.0290049	-0.0764312	0.302316	0.0312171	-0.0594057	0.0667704	0.217794	0.200032	0.184795	0.095616	0.08681	-0.126896	-0.0349405	-0.00358016
RP11-324H9.1	-0.139383	0.151364	-0.0769486	-0.0156557	0.156654	0.302578	-0.0401212	0.0574231	0.222833	0.0244188	0.136086	-0.0481383	-0.0240332	-0.143838	0.332475	0.049779	-0.0101492	0.0174674	0.161268	0.205547	0.226422	0.0892693	-0.019163	-0.111045	-0.0359664	-0.105462
RP11-324I22.3	-0.0479185	0.0240982	0.318757	-0.140939	-0.00639398	0.0945781	0.211993	0.0317202	0.110441	-0.119417	-0.026527	0.0268473	-0.0893797	-0.0262771	0.117957	0.0133068	-0.0684759	-0.00370763	-0.135709	-0.0838719	0.0937992	0.147034	-0.0572836	-0.0510956	0.0649949	-0.185552
RP11-324I22.4	0.0787589	0.0193089	0.405488	0.0128497	-0.173837	-0.0202546	0.185199	0.00470641	-0.111326	-0.133521	0.130045	0.0410703	-0.00432777	0.238732	0.12729	-0.237788	0.0977941	-0.00642494	-0.0401167	-0.134336	0.0455907	0.0655409	0.0732244	-0.0326956	-0.0675572	-0.013625
RP11-324J3.1	-0.103389	-0.0352929	-0.0587591	0.04132	-0.0566732	0.030076	-0.0433975	0.026162	0.146288	-0.0598918	0.0195907	0.00841569	-0.0293875	-0.0507333	-0.027481	0.0164539	-0.0322542	0.1365	0.0160322	0.0282258	0.0429577	-0.0282551	0.414016	-0.0212358	-0.0305586	-0.00321774
RP11-325L12.7	0.197208	-0.0117039	0.417384	-0.167016	-0.0365237	-0.0271942	0.119957	-0.0630181	-0.0167223	-0.107422	0.108205	0.0850727	-0.0442704	0.156353	0.0873858	-0.133496	0.110467	-0.121191	-0.0887154	-0.0738598	-0.0997457	0.00331701	0.107146	0.118515	0.00483863	0.0343702
RP11-326A19.4	-0.105533	0.232605	0.0572059	0.0721954	0.122161	0.314519	0.0467211	0.104409	0.198718	-0.0546582	0.0940875	0.0574244	-0.0514951	-0.106616	0.375957	-0.0305452	-0.0639971	0.132409	0.190568	0.245024	0.206953	0.105762	0.0601921	-0.0932879	-0.0658808	-0.0340493
RP11-326C3.11	0.0239968	0.114941	0.323287	-0.0219534	-0.0758049	-0.00774086	0.115649	-0.0533446	-0.0650319	-0.125719	0.188425	-0.0349491	-0.120665	0.124001	0.0667066	-0.0639952	0.120408	-0.0115533	0.00574541	-0.0880261	-0.0748141	0.102287	0.142569	0.000584802	0.0292885	0.0924702
RP11-326I11.5	0.21301	0.014772	0.349074	-0.0827582	0.0355832	-0.156605	-0.0584176	0.0242075	-0.0688204	-0.0105938	0.024508	0.0676788	-0.170218	0.211182	0.0402155	-0.0666687	0.21767	-0.00535373	-0.143507	-0.114115	-0.0689828	0.125569	0.0363631	0.0789879	0.0395113	0.00473426
RP11-327F22.2	-0.00925754	-0.197155	-0.133904	-0.197838	0.0193064	-0.166289	-0.16068	0.0821452	0.0135598	0.314715	-0.198361	-0.0244221	-0.00926569	0.0819977	-0.150846	0.156393	-0.0831316	-0.0179898	-0.0845697	-0.045658	-0.113118	-0.0305332	-0.143977	0.103331	0.0292999	-0.174711
RP11-328C8.5	-0.0341773	-0.0187663	0.189576	-0.0582507	-0.153707	-0.0221774	0.302566	0.0925903	0.00776952	-0.212195	-0.103762	-0.0253936	-0.0100605	0.0211728	-0.000259261	-0.02549	-0.0368533	-0.00788201	-0.0757761	-0.168258	-0.0350846	-0.0637942	0.09093	-0.0437911	0.0536343	-0.00262166
RP11-328K15.1	-0.0308162	0.0076679	0.0824521	0.0928517	0.0591755	0.0486803	0.126204	-0.0804117	-0.0931774	-0.142058	-0.0142602	-0.0156623	-0.0144467	0.0492215	-0.00518269	0.324745	0.151302	0.109786	-0.00167104	-0.0310577	-0.025139	0.324748	0.0295619	0.0339565	-0.00400823	0.00251938
RP11-328K2.1	0.0745805	-0.0264193	0.315706	-0.0698356	-0.0515462	-0.0601667	0.121216	-0.0342121	-0.10142	-0.0615108	0.136815	0.0462247	-0.0979395	0.271983	0.0826999	-0.0109476	0.152353	-0.115994	-0.0506982	-0.0764029	-0.0517311	0.0116163	0.0188492	0.0204554	0.0712859	0.0795909
RP11-328K4.1	-0.174693	0.256948	0.00887162	0.162933	0.00252841	0.336691	0.0908553	0.219015	0.250838	-0.170565	0.112341	-0.0140752	-0.106729	-0.116665	-0.0029635	-0.155879	-0.108289	0.068039	0.161337	0.0720608	0.203879	0.016822	0.14366	-0.241691	0.107651	-0.000557879
RP11-329B9.3	0.0234107	0.0703759	0.300235	-0.0341542	-0.11436	0.0686517	0.338311	-0.0232494	-0.117126	-0.102029	0.0816784	0.0799011	-0.0974018	-0.030886	0.0609945	-0.175182	0.007133	-0.0257138	-0.0440214	-0.100877	-0.0954606	-0.0495576	0.101323	0.0825748	-0.0600114	0.0213288
RP11-329B9.5	-0.0116017	0.105135	0.309753	-0.00110567	-0.0713237	0.0914061	0.281587	-0.0570191	-0.0340392	-0.18258	0.111026	0.0643985	-0.162469	-0.0467153	0.10236	-0.228229	0.0207076	-0.0297124	0.00254999	-0.107792	-0.00885594	0.0345255	0.0463511	-0.00795211	-0.0495108	-0.0288777
RP11-329J18.3	0.0877243	0.0442904	0.394864	-0.0424973	-0.163846	-0.186011	0.288509	0.0735335	-0.14436	-0.098812	-0.000434641	0.0684671	-0.11486	0.183762	0.00813127	-0.0421584	0.103633	-0.0233939	-0.209708	-0.227789	-0.109405	-0.00953764	-0.00975831	0.0726969	0.117525	-0.062178
RP11-329N22.1	-0.0580063	0.0125114	-0.0211588	0.0384124	0.00499336	0.230411	-0.0140299	-0.0390999	0.162716	-0.0447192	0.0606248	0.0638553	-0.00334297	0.00770745	0.191495	0.00908116	-0.0250101	0.151019	0.0760845	0.12648	0.0649943	0.0670354	0.370675	-0.076809	-0.042627	0.0231147
RP11-331F4.5	0.189016	-0.134819	0.352042	-0.219137	-0.195899	-0.266586	0.253544	0.0185796	-0.234896	-0.0760354	-0.0277634	0.0802053	-0.13164	0.23493	0.0270393	-0.0771273	0.102103	-0.129491	-0.260045	-0.245961	-0.33417	-0.0711026	0.0331938	0.31351	0.0519762	0.171995
RP11-332H14.2	0.13653	0.254336	0.368557	0.107704	-0.0604131	0.0832852	0.249215	0.117883	-0.190325	0.00450706	0.210942	0.14704	-0.0946917	0.225151	0.129258	-0.143891	0.113077	0.0180993	0.0655613	-0.0917916	-0.0733451	0.127622	0.136831	0.0668356	-0.0904222	0.172464
RP11-333E1.2	0.114212	0.066113	0.339628	-0.0655921	-0.13838	-0.0919094	0.282506	0.115007	-0.169892	0.00311499	0.0374761	0.116794	-0.134812	0.220991	0.0424735	-0.140969	0.115488	-0.158423	-0.0446939	-0.218751	-0.0876006	0.0137286	0.142966	0.127609	-0.0428188	0.0330544
RP11-333I13.1	0.106309	-0.0838898	0.335263	-0.0794099	-0.160479	-0.0549001	0.261425	-0.0299653	-0.128547	-0.121008	0.0531119	-0.050804	-0.089403	0.224996	0.0846969	0.0296771	0.113176	-0.11449	-0.0722214	-0.143701	-0.1569	-0.0999716	0.0130455	0.0585185	0.0796261	0.0921631
RP11-333J10.3	0.0343039	0.054523	0.313251	-0.149627	-0.0771898	-0.0701395	0.422144	0.0203915	-0.160315	-0.00268211	0.0195344	0.113212	-0.0195409	0.140197	0.0482364	0.0355152	0.0445281	-0.106761	-0.0915242	-0.133021	-0.0729756	-0.0580077	0.0528214	0.0895852	0.00936147	0.0499172
RP11-334C17.5	0.236377	-0.0744386	0.399203	-0.14907	-0.0567846	-0.156747	0.095663	-0.00914689	-0.141079	0.0577023	0.0523756	0.101325	-0.028544	0.319574	0.179937	-0.128444	0.229387	-0.18345	-0.0853236	-0.169718	-0.0943831	0.0425872	0.0242744	0.127131	-0.0788753	-0.0141087
RP11-334G22.1	-0.0844358	0.180897	0.103216	0.215014	0.199902	0.267102	-0.0602612	-0.0363695	0.0791299	-0.184768	0.16199	0.069968	-0.189588	0.0250518	0.0870621	0.0385074	0.145712	0.187558	0.133479	0.180855	0.151182	0.355398	0.0158762	-0.19323	-0.0368543	0.00650306
RP11-335O4.3	0.113594	-0.000485388	0.433909	-0.0816406	-0.201964	-0.131667	0.334634	0.0110958	-0.141275	-0.161951	0.0719277	0.0921594	-0.0455535	0.10684	0.0319567	-0.0675388	0.124745	-0.233308	-0.251643	-0.22618	-0.103541	-0.0907109	0.00604248	0.105255	0.0679726	0.0428584
RP11-336A10.2	0.0191981	0.0416111	0.396008	-0.171919	-0.146839	-0.109009	0.311761	0.0722648	-0.103222	-0.0520411	-0.00790911	0.169219	-0.064985	0.166026	-0.00352718	-0.0102581	0.0681834	-0.118004	-0.178391	-0.205009	-0.100244	-0.00472583	0.0240396	0.102572	0.0315306	0.0373722
RP11-336K24.12	0.128487	0.0481957	0.490414	0.000332903	-0.179212	-0.0648329	0.13735	0.00299842	-0.0816302	0.00843805	0.138663	0.0409157	-0.036936	0.474748	0.156284	-0.103561	0.225194	0.0510321	0.00500317	-0.109513	-0.00511928	0.105975	0.0827832	0.00475844	-0.0137536	-0.029445
RP11-337C18.9	-0.0349772	0.0258001	-0.154551	-0.0795644	0.0320917	0.096568	-0.0227256	0.155272	-0.0203019	0.361848	-0.080187	0.131273	0.187494	0.0734364	-0.0098206	-0.00373061	-0.220106	0.00431398	0.171297	-0.0110747	-0.109094	-0.0469408	0.0840704	0.109494	-0.0672903	0.0643454
RP11-337N6.2	-0.00148618	0.0972488	0.410935	-0.117964	-0.169098	-0.124986	0.210526	-0.0150539	-0.0431419	-0.113625	0.0426486	0.0134239	-0.116654	0.194496	0.106786	-0.0217057	0.0621045	-0.158206	-0.0509098	-0.0808545	0.0485324	0.0276003	-0.0818716	-0.0208278	-0.0844705	-0.0971746
RP11-338E21.2	-0.0243951	0.0727162	0.326997	-0.0942933	-0.0124733	0.0164427	0.241211	0.0356933	0.0262101	-0.177595	0.0365857	0.0907725	-0.157916	0.0363507	0.0509327	-0.0444318	-0.0253913	-0.0159851	-0.0473672	-0.114906	-0.0115568	-0.0625709	-0.00445249	-0.0259667	0.0145265	-0.0253343
RP11-338K17.6	0.20153	-0.104985	0.16036	-0.212088	-0.0506527	-0.0418396	0.189823	0.0438309	-0.129732	0.110399	0.0303794	0.355605	0.0928719	0.19668	0.160509	0.0537018	0.0450813	0.00270715	0.00522793	-0.1857	-0.200667	-0.0443011	0.240555	0.2974	-0.125127	0.166047
RP11-33B1.4	0.200097	-0.12207	0.156977	-0.119968	-0.0812369	-0.08719	0.149338	0.382202	-0.150059	0.134167	-0.00597155	0.224064	0.116396	0.201378	0.112112	-0.0760658	-0.00823035	-0.0764828	-0.0170574	-0.266821	-0.275479	-0.123415	0.138829	0.191739	0.0760166	0.166722
RP11-33I11.2	0.100925	0.140347	0.441494	-0.074268	-0.136407	-0.053907	0.336423	-0.0360383	-0.104751	-0.151062	0.14635	0.102954	0.0113468	0.294806	0.0783102	-0.0376351	0.170698	-0.112812	-0.129942	-0.156156	-0.0430478	0.0228465	0.0672345	-0.0542406	0.0286773	0.037766
RP11-33N14.5	0.0361491	0.055428	0.329206	-0.13666	-0.00995234	-0.0175585	0.262019	0.0342827	-0.0742196	-0.0241132	0.0102817	0.193705	0.0547615	0.0268989	0.0621803	-0.0475887	-0.0170795	-0.0928932	-0.00021364	-0.118095	-0.0209616	-0.0327221	0.0705497	0.072578	-0.0706272	0.0736939
RP11-33O4.1	0.113335	0.236523	0.344024	0.062346	-0.109287	0.0830177	0.26794	0.0256175	-0.200364	-0.180709	0.0896054	0.0131418	0.0106467	0.0552268	-0.0809159	-0.124062	0.233197	-0.112087	-0.134625	-0.0999737	0.010437	0.0161563	0.0331263	0.0251797	0.0389475	-0.0235021
RP11-341N2.1	-0.0180702	0.2306	0.0627591	0.0853379	-0.0158349	0.135203	0.0304668	0.0285393	0.0640737	-0.0455059	0.0574541	-0.0516244	-0.0845202	0.343942	0.00927641	0.00972923	0.069304	0.0204881	0.0194851	0.0171754	0.106174	0.164351	0.0514775	-0.0529265	-0.0110977	0.0034515
RP11-342K6.1	-0.0467334	0.0615089	0.132232	-0.097355	-0.195315	0.111006	0.509673	0.149494	-0.135012	-0.000919736	0.0256544	0.0975081	0.0129894	-0.037324	-0.12404	-0.0564264	-0.0992955	-0.0086452	0.00897236	-0.231759	-0.0873005	-0.127009	0.0411195	0.0329788	-0.0169111	0.0340263
RP11-342K6.2	0.0538124	0.0219124	0.0126919	-0.163032	-0.189171	0.0619876	0.365486	0.141537	-0.103709	0.130736	-0.0284826	0.161078	0.147151	0.0883088	-0.093398	-0.0736215	-0.211966	-0.0427395	0.0483205	-0.268359	-0.158055	-0.200064	0.114464	0.234505	-0.0822303	0.14215
RP11-342K6.3	0.189323	-0.0283249	0.332273	-0.181372	-0.138925	-0.0383762	0.333182	0.00516965	-0.199903	-0.0299563	0.127823	0.288024	-0.00407064	0.199687	0.0904392	-0.0266533	0.132655	-0.0628383	-0.10677	-0.216252	-0.123775	-0.0776302	0.127806	0.11383	-0.0162188	0.149329
RP11-343H19.1	-0.0103017	-0.0113842	0.250743	0.0510983	0.0838141	0.0309755	-0.0450186	-0.0448656	-0.0336686	-0.088339	0.10614	0.0501198	-0.0961779	0.224115	0.190892	-0.0612186	0.0952259	0.368122	0.0327032	-0.0754916	5.75702e-05	0.0633964	0.0752322	-0.0416006	0.0202698	-0.0957691
RP11-344N10.5	0.182365	0.0584103	0.347702	-0.0196048	-0.00643259	-0.0940886	0.120769	0.0358429	-0.194985	0.0284045	0.0155951	0.261957	0.059908	0.211569	0.128962	-0.109044	0.170986	-0.0372598	-0.0756533	-0.0825814	-0.0951185	0.0690927	0.054048	0.163406	-0.169128	0.0714571
RP11-345N11.1	-0.0590797	0.087107	0.0415579	-0.00431785	0.0800404	0.242931	-0.00299448	0.00849508	0.209544	-0.0621572	0.0312161	-0.0773489	0.0483059	-0.0358177	0.301352	0.0171248	-0.0412634	0.000981714	0.124082	0.12498	0.199013	0.0557889	-0.0296522	-0.131137	-0.0377148	-0.0888396
RP11-346C20.3	0.0539126	0.0173343	0.407606	-0.091662	-0.137129	-0.0888995	0.196903	0.0709903	-0.134273	-0.0773488	0.166766	0.0236359	-0.15272	0.255768	0.0734981	-0.0538507	0.0825846	0.15584	-0.0765868	-0.248473	-0.20665	0.0305607	0.1036	0.213951	-0.0300891	0.0193361
RP11-346C20.4	0.0381906	-0.00444529	0.373294	-0.105955	-0.0921227	-0.0929599	0.22402	0.0591911	-0.157919	-0.0678148	0.121959	0.0146081	-0.156301	0.285541	0.0607422	0.0181823	0.0863847	0.147934	-0.158858	-0.22401	-0.248587	0.0567863	0.101649	0.184745	0.00221271	0.063885
RP11-347C12.11	0.151469	0.0880625	0.343256	0.02185	0.00763192	0.00815048	0.136634	0.0427082	-0.161222	-0.0182783	0.0836942	0.0405139	-0.113547	0.167929	0.0355483	0.0227448	0.281948	0.047011	-0.0835701	-0.0279531	-0.0326505	0.160136	0.0149402	-0.0717559	0.00653509	0.0881762
RP11-347I19.8	0.213996	-0.0697402	0.406482	-0.190182	-0.15421	-0.11273	0.123381	0.0682528	-0.168546	0.0445997	0.137033	0.124423	-0.0576191	0.227007	0.183268	-0.136173	0.0606869	-0.0721068	-0.0997489	-0.169021	-0.258081	-0.0206744	0.163764	0.220668	-0.0323471	0.181575
RP11-348N5.7	0.102224	0.0414463	0.331631	-0.153898	-0.172611	-0.0909635	0.439635	-0.00307942	-0.171745	-0.189859	0.00294244	0.21435	-0.0897757	0.206867	0.0142576	-0.0613839	0.0680337	-0.0873197	-0.0921613	-0.264736	-0.102042	-0.015241	0.018713	0.11043	-0.0541174	-0.0201244
RP11-348N5.9	0.0753267	0.126123	0.259902	-0.00687817	-0.198397	-0.120988	0.368791	-0.0273398	-0.126601	-0.206932	0.112778	0.0954259	-0.114246	0.104202	-0.032349	-0.1212	0.175635	-0.102958	-0.108645	-0.17115	-0.0526028	0.0179114	0.0316698	0.0584117	-0.111395	0.0124766
RP11-348P10.2	0.0610579	0.223767	0.283612	0.0057528	-0.0362618	0.0944674	0.381109	-0.0192374	-0.16118	-0.109018	0.127483	0.0601362	-0.107218	0.0891497	-0.0144733	0.000585258	0.115328	-0.0356053	-0.028156	-0.0237905	-0.0747207	0.0377528	0.137646	0.0431486	-0.124385	0.364892
RP11-350G24.1	-0.0726621	0.000281151	0.0222559	0.0789511	-0.0102166	0.0950932	-0.0204282	0.0541828	0.0792574	-0.0770819	0.090105	0.0315312	0.0221268	0.0358126	0.054098	0.0375486	0.00110238	0.120363	0.0560437	-0.0115343	0.012976	0.0209918	0.465294	-0.0470303	0.00424827	0.0266232
RP11-351D16.3	0.122537	0.0586655	0.402532	0.0735518	-0.0246841	-0.00778777	0.0307111	0.0188902	-0.15845	-0.0416061	0.0201551	-0.0282204	-0.0775111	0.414858	0.126398	-0.170616	0.140009	0.0453026	-0.00885032	-0.154436	-0.0334185	0.164249	0.0645021	-0.0563842	-0.0436822	0.00269675
RP11-351J23.2	-0.0358672	-0.0148199	-0.0455947	0.300061	0.0140949	-0.0314952	0.0106543	-0.0385277	-0.0151105	-0.0132515	0.0232216	-0.0128723	-0.00614946	0.0683953	0.37973	-0.00394455	0.0570996	-0.0128017	-0.0199606	-0.0081248	-0.027049	-0.00775801	-0.000418945	0.0312154	-0.0467575	0.0172724
RP11-351M8.1	0.222665	-0.0315411	0.247537	-0.219801	-0.131674	-0.210623	0.189477	0.031045	-0.181373	-0.00195173	0.00299453	0.150099	0.0600512	0.220729	0.0807952	-0.0481134	0.122421	-0.142167	-0.1683	-0.219343	-0.20757	-0.111377	0.139801	0.314451	-0.0175873	0.0458283
RP11-352G18.2	0.272452	-0.0624625	0.38361	-0.231604	-0.0635263	-0.216696	0.111702	0.0327537	-0.193673	0.0367925	0.0464998	0.111384	0.0462195	0.300462	0.102347	-0.00702768	0.104071	-0.172072	-0.148634	-0.276992	-0.228901	-0.0125496	0.00530431	0.237375	-0.065826	0.0269765
[truncated: 1,010 more rows]

## Sheet: Supplementary Table 3
Supplementary Table 3. Univariate analysis of lncRNAs correlated with OS in the training set
LncRNAs	HR (95%CI)	P value
TBX2.AS1	1.96 (1.39 - 2.77)	0.00014
CTD.3035D6.2	1.90 (1.35 - 2.69)	0.00027
[truncated: 161 more rows]

## Sheet: Supplementary Table 4
Supplementary Table 4. Prediction of therapeutic response of novel potential drugs associated with the m6A/m1A/A-I/APA-LPR risk score between high- and low-risk groups in SOC patients
[truncated: 36 more rows]

[truncated: 1 more sheets: Supplementary Table 5]
